# Supplementary material for: Association and mediation analyses among multiple metal exposure, mineralocorticoid levels, and serum ion balance in residents of northwest China
Source: Sci Rep. 2024 Apr 5;14:8023. doi: 10.1038/s41598-024-58607-5 (PMC10997635; doi:10.1038/s41598-024-58607-5)
Supplement: Supplementary file 1 — Supplementary Information 1. [file 41598_2024_58607_MOESM1_ESM.xlsx]

## Sheet: data
Area	Village	ID	Age	Sex	Height（㎝）	Weight（㎏）	BMI	Waistline（㎝）	Pulse	Education	Occupation	Income	Smoking	Tea	Drking		K	Na	Cl	Ca	P	Mg	Fe	Ag		Al 27 (ug/L)	Cr 53 (ug/L)	Cu 63 (ug/L)	Zn 66 (ug/L)	As 75 (ug/L)	Se 82 (ug/L)	Cd 111 (ug/L)	Pb 208 (ug/L)		Blood volume(ul)	Dilution ratio	Detectable value-DOC	Actual value-DOC
1	1	2	49.8178	2	160	54.4	21.25	89.5	73	2	1	2	2	2	2		4.04	148	106	2.36	1.18	0.79	18.71	17		173.902	127.327	437.725	5731.02	8.98076	147.251	0.170151	7.29121		200	1.25	0.4574	0.57175
1	1	3	52.3164	2	157	58.4	23.6926	85.5	74	1	1	2	2	1	2		4.19	144	104	2.38	0.94	0.87	12.67	15		2716	153.626	390.209	8085.67	9.98109	148.236	1.54592	63.837		200	1.25	0.4629	0.578625
1	1	4	51.7356	1	163	53.2	20.0233	74.5	61	2	1	2	1	1	1		4.22	144	104	2.31	1.04	0.93	18.03	15		3547.51	98.0993	275.481	4558.22	7.51333	102.819	3.1912	46.0623		200	1.25	0.472	0.59
1	1	5	59.0699	2	157	58.4	23.6926	81.5	88	1	1	3	2	2	2		4.38	146	104	2.42	1.26	0.94	25.91	21		65.3071	53.4055	215.233	1721.9	3.19048	60.217	0.08	0.702393		200	1.25	0.5121	0.640125
1	1	7	64.6589	1	170.5	56.2	19.3325	69.5	59	1	1	1	1	1	2		4.67	142	103	2.26	0.94	0.83	18.2	16		882.241	97.6694	312.673	4179.58	9.32843	77.5541	6.65173	66.167		200	1.25	0.472	0.59
1	1	8	46.9767	1	169	78.2	27.38	91.2	76	2	2	2	1	1	2		4.37	139	98	2.39	1.19	0.84	30.42	15		351.099	133.444	357.96	7853.5	8.62675	121.996	14.382	27.7061		200	1.25	0.4597	0.574625
1	1	10	63.9877	1	177	77.4	24.7055	85.5	81	1	1	1	1	2	2		4.79	140	103	2.2	1.05	0.87	17.92	16		222.215	90.4333	334.881	2936.69	6.94808	98.7313	1.90046	5.21384		200	1.25	0.4936	0.617
1	1	11	66.9137	2	162	71.3	27.1681	93.5	77	1	1	2	2	2	2		4.32	141	101	2.38	1.11	0.88	14.89	16		167.094	79.558	306.71	3151.2	6.73463	74.02	0.419903	7.46657		200	1.25	0.4541	0.567625
1	1	12	66.7466	1	169	71.3	24.9641	86.2	63	3	1	2	2	2	2		4	145	106	2.18	0.69	0.86	11.87	16		74.2872	65.1197	225.659	3143.08	5.70556	77.8666	0.250409	7.2454		200	1.25	0.4958	0.61975
1	1	16	59.6562	2	149	63	28.3771	94	84	1	1	2	2	1	2		4.21	145	106	2.36	1.13	0.89	16.29	20		275.642	116.312	333.462	4492.37	7.69816	114.855	0.417092	7.80525		200	1.25	0.4799	0.599875
1	1	17	68.9932	2	153	48.8	20.8467	74.5	87	1	1	2	2	1	2		4.89	144	105	2.24	0.89	0.86	26.06	16		220.618	100.759	392.207	4374.76	6.86234	91.3517	0.202929	5.72493		200	1.25	0.4693	0.586625
1	1	18	49.0644	2	161	65.1	25.1148	80.5	76	1	1	1	2	2	2		4.23	142	102	2.31	1.26	0.91	14.73	18		671.028	123.283	404.789	4195.96	7.18448	102.591	0.518104	10.9174		200	1.25	0.4649	0.581125
1	1	18	49.0644	2	161	65.1	25.1148	80.5	76	1	1	1	2	2	2		4.23	142	102	2.31	1.26	0.91	14.73	18		671.028	123.283	404.789	4195.96	7.18448	102.591	0.518104	10.9174		200	1.25	0.4706	0.58825
1	1	19	64.911	2	159	57.3	22.6652	91.3	66	1	1	2	2	2	2		4.58	144	98	2.33	1.38	0.97	16.16	21		137.325	87.3896	340.706	4100	6.0878	101.598	0.226861	8.16767		200	1.25	0.4627	0.578375
1	1	20	70.5822	2	158	76.5	30.6441	105	77	1	1	1	2	1	2		3.8	145	106	2.41	0.98	0.85	30.71	18		205.811	69.5117	194.963	2683.67	4.63637	85.8875	1.37959	14.388		200	1.25	0.4587	0.573375
1	1	21	45.8151	1	165	59.9	22.0018	81.5	67	3	1	1	1	1	2		5	143	101	2.35	0.89	0.93	32.65	16		91.0574	39.9042	162.4	2237.54	3.64835	39.0224	1.07472	2.73067		200	1.25	0.4733	0.591625
1	1	22	44.8973	2	160	73.8	28.8281	93.5	95	2	1	1	2	2	2		4.24	138	102	2.26	0.98	0.82	6.57	15		778.049	79.9611	404.966	2348.47	6.82486	100.532	0.691943	0.53		200	1.25	0.4846	0.60575
1	1	24	61.6589	1	175	58.2	19.0041	81.2	96	1	1	2	1	2	2		4.55	141	100	2.33	1.24	0.93	16.89	18		185.122	58.9676	178.42	2979.42	5.20766	65.7375	2.45517	6.59757		200	1.25	0.5271	0.658875
1	1	27	67.2425	2	155	69.3	28.845	100.4	84	1	1	1	2	1	2		4.03	142	102	2.35	1.3	0.83	13.79	17		1360.55	107.271	323.876	5314.24	6.04152	140.972	0.517575	17.6814		200	1.25	0.4685	0.585625
1	1	29	68.8288	1	172	60.1	20.315	75.3	68	2	1	2	2	1	1		4.7	144	105	2.25	0.97	0.86	24.49	17		387.417	175.245	363.781	3806.76	9.22005	127.614	1.25397	24.3301		200	1.25	0.4883	0.610375
1	1	30	66.9137	2	161	62.6	24.1503	95.4	87	1	1	2	2	1	2		4.25	144	103	2.39	1.26	0.77	14.73	18		133.855	83.5673	125.546	1598.84	3.16353	40.5148	0.308063	4.42889		200	1.25	0.4677	0.584625
1	1	31	54.5712	2	156	79.2	32.5444	92.6	83	2	1	2	2	2	2		3.45	142	99	2.33	1.04	0.81	11.8	20		259.463	110.214	466.485	4724.13	12.3546	129.612	0.84888	8.6887		200	1.25	0.4585	0.573125
1	1	34	51.5685	2	165	55.9	20.5326	74.3	81	2	1	1	2	2	2		3.88	141	103	2.39	1.17	0.79	19.93	15		136.876	69.2119	250.295	3554.32	4.62224	55.158	0.477981	7.65985		200	1.25	0.4419	0.552375
1	1	36	56.3192	2	156	56.7	23.2988	80.5	89	2	1	2	2	2	2		3.93	144	106	2.35	1.25	0.9	23.61	20		167.758	97.5054	356.617	4243.58	6.57017	82.3876	0.878564	15.1509		200	1.25	0.4641	0.580125
1	1	37	44.6452	2	157	64.1	26.0051	81.4	76	1	1	3	2	1	2		3.98	140	104	2.33	1.09	0.88	8.05	16		625.276	99.8304	336.553	3675.46	7.76088	98.6974	1.59145	12.8448		200	1.25	0.4631	0.578875
1	1	39	68.8288	1	167	58.3	20.9043	76.7	78	1	1	1	1	1	2		4.19	142	101	2.31	0.91	0.81	29.64	20		410.521	130.896	401.573	5128.82	9.47753	131.315	4.43325	31.6884		200	1.25	0.4842	0.60525
1	1	40	67.6616	2	161	70.1	27.0437	95.8	76	1	1	1	1	1	2		4.32	141	103	2.34	1.05	0.81	16.45	15		200.502	82.0953	295.159	2852.33	6.23648	75.6488	5.5239	24.3607		200	1.25	0.4542	0.56775
1	1	41	68.4945	2	153	56.4	24.0933	80	94	1	1	2	2	2	2		3.86	140	103	2.31	1.16	0.77	13.87	17		580.531	49.2939	208.1	2204.32	4.35869	72.3034	0.0948555	5.02549		200	1.25	0.4569	0.571125
1	1	44	59.7411	1	170	71.4	24.7059	88.1	66	3	1	1	1	1	2		4.96	141	103	2.33	0.91	0.93	15.71	14		146.18	52.7033	224.119	2627.09	4.52602	65.1155	0.668919	12.5901		200	1.25	0.4808	0.601
1	1	45	58.237	2	156	60	24.6548	82.3	92	1	1	2	2	2	2		4.35	143	103	2.39	1.33	0.96	14.17	18		424.584	96.8292	416.819	4571.9	7.74472	105.326	0.895342	21.2803		200	1.25	0.4567	0.570875
1	1	46	70.8315	2	152	56.2	24.3248	84.2	76	1	1	1	2	2	2		4.19	147	109	2.25	1.16	0.97	21.91	18		3653.43	100.342	354.394	3323.69	7.12589	105.424	3.35816	49.1905		200	1.25	0.4604	0.5755
1	1	52	64.1575	1	167	80.7	28.9361	95.4	74	2	1	2	1	1	2		4.13	144	105	2.31	0.85	0.82	21.88	19		45.4871	123.962	399.157	5431.19	8.93631	139.448	1.43835	19.3495		200	1.25	0.4826	0.60325
1	1	54	43.4781	2	163	67.1	25.255	81.1	88	1	1	1	2	2	2		4.25	142	105	2.29	0.95	0.86	9.77	16		87.0053	116.566	422.501	3287.79	9.22458	127.755	0.775095	11.283		200	1.25	0.476	0.595
1	1	54	43.4781	2	163	67.1	25.255	81.1	88	1	1	1	2	2	2		4.25	142	105	2.29	0.95	0.86	9.77	16		87.0053	116.566	422.501	3287.79	9.22458	127.755	0.775095	11.283		200	1.25	0.4607	0.575875
1	1	55	68.9932	2	155	47.2	19.6462	69.4	86	1	1	2	2	2	2		4.25	143	102	2.34	1.02	0.88	19.91	19		590.097	21.5082	1083.92	5077.13	5.32819	187.968	0.883501	17.8753		200	1.25	0.4931	0.616375
1	1	56	48.9795	2	165	58.3	21.4141	76.1	82	1	1	1	2	2	2		3.98	140	104	2.25	1.04	0.74	30.58	17		207.821	22.5358	972.507	4717.25	0.36	130.927	0.08	13.948		200	1.25	0.4508	0.5635
1	1	58	66.5795	2	154	64.5	27.1968	86.1	109	1	1	2	2	2	2		4.02	142	105	2.32	1.24	0.85	14.89	17		146.508	21.8748	853.858	4550.69	0.36	129.896	0.720714	12.1245		200	1.25	0.4434	0.55425
1	1	59	68.9137	1	170	73.7	25.5017	88.3	86	1	2	2	1	1	2		3.23	140	99	2.25	0.74	0.86	24.08	19		620.771	34.229	711.381	5337.73	2.86618	79.8749	2.86406	78.6736		200	1.25	0.4531	0.566375
1	1	61	66.9137	2	164	65.8	24.4646	83.2	73	1	1	3	2	2	2		4.04	144	102	2.34	1	0.96	31.51	19		161.048	27.7414	601.308	4741.93	2.46839	94.4297	0.300909	9.18893		200	1.25	0.4658	0.58225
1	1	63	47.6479	2	153	66.8	28.536	90.3	79	3	1	2	2	1	2		3.96	141	100	2.36	1.08	0.86	23.63	18		174.086	58.5314	801.086	5403.28	4.05909	88.1667	0.08	13.0206		200	1.25	0.4653	0.581625
1	1	64	52.2315	2	165	79.9	29.348	94.3	67	2	1	1	2	2	2		3.91	142	104	2.26	1.3	0.81	20.94	16		198.132	25.0389	715.789	4244.03	3.09949	181.031	0.08	15.3553		200	1.25	0.4477	0.559625
1	1	65	54.2342	1	163	65.1	24.5022	90.2	68	2	1	2	2	2	2		5.25	140	99	2.44	0.94	0.81	28.78	17		879.013	139.509	1038.88	4464.86	9.32553	124.302	0.08	15.1785		200	1.25	0.469	0.58625
1	1	67	69.7493	1	161	60.4	23.3016	85.3	73	2	1	1	1	1	2		3.53	143	110	2.05	0.85	0.83	25.03	12		458.383	25.2176	635.585	4057.66	5.35934	117.998	1.06691	21.4184		200	1.25	0.4805	0.600625
1	1	68	68.3274	2	147	57.4	26.563	94.9	77	1	1	1	2	1	2		4.37	142	105	2.28	1.22	0.88	16.95	16		164.752	13.456	563.254	4801.4	0.36	114.962	0.779963	25.5072		200	1.25	0.4733	0.591625
1	1	69	58.1548	1	159	54.3	21.4786	73.5	85	2	1	2	1	2	2		4.66	142	102	2.28	0.83	0.87	7.17	18		339.86	23.6842	555.619	4719.6	0.846218	142.402	4.9628	20.3235		200	1.25	0.4468	0.5585
1	1	69	58.1548	1	159	54.3	21.4786	73.5	85	2	1	2	1	2	2		4.66	142	102	2.28	0.83	0.87	7.17	18		339.86	23.6842	555.619	4719.6	0.846218	142.402	4.9628	20.3235		200	1.25	0.4507	0.563375
1	1	71	68.7466	2	148	61.8	28.214	84.5	91	1	1	2	2	1	2		4.94	140	100	2.32	1.27	0.87	16.5	17		90.5347	20.9953	669.921	3866.39	2.4587	113.643	0.428201	26.8852		200	1.25	0.468	0.585
1	1	72	56.9055	2	165	58	21.3039	79.6	94	2	1	2	1	2	2		4.06	142	102	2.38	1.11	0.81	28.51	17		762.928	17.924	722.936	4355.97	1.33373	69.8873	1.77937	10.134		200	1.25	0.4601	0.575125
1	1	73	69.4123	1	166	77	27.9431	97.2	86	1	1	1	1	1	2		4.03	141	105	2.35	1.09	0.79	21.43	18		460.212	35.6065	681.256	4521.65	0.36	108.322	1.02169	23.3773		200	1.25	0.453	0.56625
1	1	74	68.2233	2	152	75	32.4619	110	97	1	1	1	2	1	2		4.37	141	100	2.33	1.24	0.9	22.43	19		334.137	188.733	1013.92	6630.83	14.7054	135.142	0.08	51.1198		200	1.25	0.4593	0.574125
1	1	74	68.2233	2	152	75	32.4619	110	97	1	1	1	2	1	2		4.37	141	100	2.33	1.24	0.9	22.43	19		334.137	188.733	1013.92	6630.83	14.7054	135.142	0.08	51.1198		200	1.25	0.4524	0.5655
1	1	75	69.8315	2	153	61.8	26.4001	91.5	99	1	1	1	2	2	2		4.28	145	102	2.42	1.32	0.98	23.97	20		203.644	25.8637	796.759	5380.53	1.39147	99.6275	0.30013	26.8608		200	1.25	0.4514	0.56425
1	1	76	48.3137	2	156	42.6	17.5049	66.2	109	1	1	2	2	2	2		3.94	141	101	2.39	1.22	0.93	26.79	18		258.299	18.5359	652.835	4569.84	0.36	68.0332	1.30254	29.3407		200	1.25	0.4574	0.57175
1	1	77	52.8178	2	153	52.7	22.5127	74.8	95	1	1	2	2	2	2		4.38	139	95	2.49	1.26	0.87	23.98	20		133.41	29.858	747.908	5118.35	0.57406	82.7127	0.08	12.7973		200	1.25	0.463	0.57875
1	1	79	51.5685	2	155	72.8	30.3018	85.5	78	1	1	2	2	2	2		4.2	142	107	2.27	1.08	0.87	6.16	15		327.387	54.1615	717.283	3742.8	1.77363	131.924	0.08	7.14809		200	1.25	0.4687	0.585875
1	1	83	51.3164	2	152	45.8	19.8234	63.1	95	2	1	2	2	2	2		4	145	105	2.43	1.3	0.85	22.78	17		667.706	22.4832	506.474	4092.14	0.36	82.8894	0.188083	24.3834		200	1.25	0.4428	0.5535
1	1	84	52.6507	2	166	72	26.1286	87.2	85	2	1	1	2	2	2		3.83	143	106	2.29	1.16	0.83	25.2	17		718.536	26.1411	597.582	3604.55	3.69026	116.331	2.10806	31.5304		200	1.25	0.4486	0.56075
1	1	85	54.6534	1	165	67	24.6097	84.1	75	3	2	2	2	1	2		4.36	142	105	2.33	0.9	0.91	16.31	17		75.7229	22.5134	572.273	5140.46	3.76456	135.608	0.08	21.3176		200	1.25	0.4636	0.5795
1	1	85	54.6534	1	165	67	24.6097	84.1	75	3	2	2	2	1	2		4.36	142	105	2.33	0.9	0.91	16.31	17		75.7229	22.5134	572.273	5140.46	3.76456	135.608	0.08	21.3176		200	1.25	0.4677	0.584625
1	1	86	55.1521	2	155	51.5	21.436	74.7	89	1	1	3	2	2	2		3.91	142	103	2.37	0.99	0.8	21.05	17		852.81	17.3446	649.301	4853.27	0.909086	195.651	2.74506	25.8014		200	1.25	0.4941	0.617625
1	1	87	43.3932	2	154	62.3	26.2692	81.5	88	2	1	2	2	2	2		3.94	142	104	2.15	1.02	0.83	5.23	17		115.029	22.0898	940.744	4192.34	7.08929	123.328	2.35389	11.1913		200	1.25	0.4548	0.5685
1	1	88	62.9877	2	155	61.7	25.6816	83.2	93	1	1	1	2	2	2		4.22	143	105	2.34	1.18	0.86	13.49	21		4.24313	171.279	1018.7	6073.22	10.1579	98.9776	0.08	18.0927		200	1.25	0.4606	0.57575
1	1	89	56.2342	2	159	56.4	22.3092	73.9	83	1	1	3	2	1	2		4.06	142	102	2.37	0.94	0.91	9.51	19		346.752	18.9996	748.315	4663.22	3.31393	206.461	0.664414	18.0748		200	1.25	0.4566	0.57075
1	1	89	56.2342	2	159	56.4	22.3092	73.9	83	1	1	3	2	1	2		4.06	142	102	2.37	0.94	0.91	9.51	19		346.752	18.9996	748.315	4663.22	3.31393	206.461	0.664414	18.0748		200	1.25	0.4469	0.558625
1	1	90	68.6616	2	161	64.4	24.8447	86.5	91	1	1	1	2	1	2		4.07	145	105	2.38	1.21	0.87	20.26	19		365.764	191.534	1194.44	5588.91	13.4232	185.63	0.08	35.6059		200	1.25	0.4617	0.577125
1	1	91	51.5685	2	160	79.9	31.2109	95.4	103	1	1	2	2	2	2		4.22	144	107	2.4	0.98	0.79	15.68	16		123.292	23.0074	696.425	4178.45	2.02026	186.526	0.08	35.0027		200	1.25	0.4521	0.565125
1	1	91	51.5685	2	160	79.9	31.2109	95.4	103	1	1	2	2	2	2		4.22	144	107	2.4	0.98	0.79	15.68	16		123.292	23.0074	696.425	4178.45	2.02026	186.526	0.08	35.0027		200	1.25	0.4562	0.57025
1	1	92	60.6562	2	152.5	55.6	23.9076	78.2	91	1	1	1	2	2	2		4.18	144	104	2.21	1.28	0.95	18.66	19		275.564	36.5781	736.062	4216.64	2.21578	166.385	0.774801	47.2641		200	1.25	0.4535	0.566875
1	1	93	63.3247	2	162	46.7	17.7945	69.5	96	1	1	1	2	2	2		3.43	144	101	2.41	1.09	0.87	16.99	21		5.12299	164.571	1194.21	6801.33	11.533	147.853	0.08	26.4826		200	1.25	0.4532	0.5665
1	1	95	62.911	2	161	52.5	20.2538	72.5	83	1	1	2	2	2	2		3.24	146	106	2.29	1.24	0.89	13.76	20		304.135	20.5344	767.545	4153.86	0.36	84.3508	0.08	16.6502		200	1.25	0.444	0.555
1	1	96	58.9082	2	155	65.1	27.0968	83.5	72	1	1	1	2	2	2		4.26	144	104	2.39	1.35	0.81	15.82	19		204.015	22.4465	612.277	4489.84	4.21319	80.7733	2.05899	27.0263		200	1.25	0.4775	0.596875
1	1	98	45.3137	2	161	51.7	19.9452	69.2	68	2	1	1	2	2	2		4.07	142	104	2.27	1.03	0.97	10.34	19		166.413	189.349	1042.47	6231.17	10.2482	203.148	0.08	25.3347		200	1.25	0.4686	0.58575
1	1	99	66.2425	2	160	69.3	27.0703	96.4	87	1	1	1	2	2	2		3.79	141	103	2.31	1.09	0.76	16.83	20		284.014	173.45	1102.98	5707.13	10.913	154.319	0.08	29.1236		200	1.25	0.4484	0.5605
1	1	100	68.9137	1	159	52.2	20.6479	73.5	49	3	1	1	1	1	2		4.02	144	106	2.23	0.88	0.91	29.96	17		229.371	24.6947	644.548	4824.22	0.36	118.204	3.9498	17.8046		200	1.25	0.4645	0.580625
1	1	101	50.9795	1	164	59	21.9363	81.6	95	2	1	2	1	2	2		3.92	145	103	2.32	0.96	1	18.96	20		714.245	189.199	947.232	6459.62	13.0336	144.92	6.42079	105.942		200	1.25	0.4935	0.616875
1	1	102	69.4973	2	146	59.9	28.101	92.8	73	1	1	1	2	2	2		4.08	143	103	2.41	1.16	0.87	21.31	19		78.8026	175.571	1066.12	6147.43	11.3207	168.29	0.08	32.7127		200	1.25	0.4437	0.554625
1	1	103	51.0073	2	157	78.6	31.8877	97.5	89	2	1	3	2	2	2		4.07	142	103	2.27	1.05	0.86	16.49	20		123.47	157.977	931.804	5838.6	10.8126	123.667	0.08	14.5203		200	1.25	0.4655	0.581875
1	1	106	69.0781	2	145	59.9	28.4899	92.7	87	1	1	1	2	2	2		3.72	145	103	2.44	1.16	0.9	21.39	22		4.17001	168.422	909.656	5880.34	10.134	135.07	0.08	25.5751		200	1.25	0.4506	0.56325
1	1	108	60.9082	2	162	72.4	27.5873	87.2	80	1	1	2	2	1	2		4.64	146	101	2.53	1.01	0.93	37.22	23		419.299	185.224	941.069	5495.95	8.734	209.448	0.08	30.9153		200	1.25	0.4747	0.593375
1	1	110	53.6534	2	161	75.6	29.1655	90.4	96	1	1	2	2	1	2		4.14	140	101	2.47	1.27	0.88	17.6	20		3.67746	169.069	905.215	5778.96	8.32081	120.268	0.08	16.5343		200	1.25	0.4688	0.586
1	1	111	54.7384	2	148	51.4	23.466	74.8	78	1	1	2	2	2	2		2.98	142	101	2.33	1.09	0.85	9.29	19		191.197	22.0461	671.575	4365.58	0.972815	154.231	3.26686	32.9687		200	1.25	0.4456	0.557
1	1	112	55.4863	2	154	50.1	21.125	68.2	72	1	2	2	2	2	2		3.91	146	101	2.47	0.91	0.9	49.11	23		198.856	26.9973	772.824	4130.57	3.53122	63.2291	0.08	21.3228		200	1.25	0.4756	0.5945
1	1	117	67.2425	2	154	67.2	28.3353	92	88	1	1	2	2	2	2		4.15	142	100	2.42	1.31	0.84	20.42	21		3.94045	158.146	1062.52	6697.88	8.76688	172.59	0.08	26.3704		200	1.25	0.4453	0.556625
1	1	119	44.563	2	158	67.8	27.1591	81.3	62	2	1	1	2	2	2		3.92	138	102	2.22	0.99	0.94	23.72	18		305.463	21.296	722.216	4578.71	0.36	50.2183	0.08	3.2798		200	1.25	1.036	1.295
1	1	122	62.4918	1	162	61.6	23.472	84.2	69	2	1	1	1	1	2		3.81	142	102	2.31	1.22	0.9	17.08	18		161.242	120.344	647.157	5232.89	5.60073	54.1257	1.83343	20.3252		200	1.25	0.4658	0.58225
1	1	123	48.3137	1	165	72.4	26.5932	90.9	88	2	1	1	2	1	1		3.27	142	104	2.27	1.08	0.88	31.28	17		3.51425	173.181	814.993	5968.23	8.65336	162.23	0.08	22.2609		200	1.25	0.4589	0.573625
1	1	125	47.2288	2	163	51	19.1953	69.5	76	2	1	2	2	2	2		3.59	142	101	2.32	0.99	0.86	17.78	18		3.3357	151.456	964.666	5727.58	8.55521	175.195	0.08	22.5013		200	1.25	0.4606	0.57575
1	1	126	66.8288	1	168	68.2	24.1638	88.3	76	2	1	1	1	1	1		3.87	142	105	2.27	0.88	1	18.55	18		114.188	28.8748	620.326	5147.89	6.92451	95.6587	0.174136	25.4057		200	1.25	0.4695	0.586875
1	1	127	56.6534	1	164	80	29.7442	100.6	100	1	1	1	1	2	1		3.72	142	102	2.19	1	0.78	26.25	15		3.765	157.763	782.234	6137.82	7.9418	129.541	1.60339	26.6454		200	1.25	0.46	0.575
1	1	128	60.8233	2	156	54.1	22.2304	80.9	61	1	1	2	2	2	2		3.67	141	98	2.35	1.17	1.03	27.22	21		273.386	29.4588	700.016	4769.17	0.36	129.318	0.08	22.0262		200	1.25	0.4691	0.586375
1	1	129	55.5712	1	165	75.1	27.5849	84.9	57	1	1	2	2	1	2		3.98	144	104	2.26	0.96	0.86	25.87	18		209.28	27.8492	651.45	5219.63	4.16511	92.3397	0.220052	22.1785		200	1.25	0.4397	0.549625
1	1	130	63.911	2	154	60.6	25.5524	84.5	83	1	1	1	2	2	2		4.48	142	102	2.37	1.23	0.91	25.18	19		434.225	157.737	997.472	4528.41	8.66331	153.353	0.08	27.7837		200	1.25	0.4565	0.570625
1	1	131	44.6452	2	153	53.1	22.6836	74.7	70	2	1	2	2	2	2		3.44	140	101	2.28	0.85	0.8	18.85	18		211.133	24.396	665.075	3877.53	0.730256	117.161	0.750959	0.798926		200	1.25	0.5614	0.70175
1	1	132	63.4068	1	165	66.7	24.4995	79.4	84	3	1	1	1	2	2		4.14	144	101	2.39	1.02	0.82	14.34	19		165.362	25.0802	561.97	4999.15	0.36	137.291	1.41148	6.62861		200	1.25	0.465	0.58125
1	1	134	53.9877	2	170	80	27.6817	88.5	80	1	1	2	2	2	2		4	140	98	2.45	1.25	0.8	28.92	20		67.2221	119.993	688.731	4587.08	5.93744	96.7306	0.08	10.372		200	1.25	0.4547	0.568375
1	1	135	48.2288	1	163	60	22.5827	78	70	2	1	1	1	1	2		3.99	144	106	2.28	0.79	0.91	38.48	18		11.1	157.957	933.057	6451.44	8.3217	130.173	0.08	27.9777		200	1.25	0.4713	0.589125
1	1	136	67.7466	1	170	69.2	23.9446	78.7	101	2	1	1	2	2	2		4.68	143	102	2.37	0.85	0.77	14.63	19		130.341	173.471	972.061	5831.12	8.63125	143.067	0.08	43.8949		200	1.25	0.453	0.56625
1	1	139	53.6534	2	162	68.9	26.2536	89.3	101	2	1	3	2	2	2		4.37	145	107	2.41	1.24	0.93	35.49	19		4.47545	159.255	963.066	4182.34	8.46568	135.11	0.08	34.3844		200	1.25	0.4964	0.6205
1	1	140	62.9877	1	165	50	18.3655	69.8	93	3	1	2	1	1	2		3.93	143	102	2.22	1.18	0.88	17.75	20		3.7887	163.289	796.614	6552.77	8.55191	133.76	1.7049	31.6729		200	1.25	0.4943	0.617875
1	1	142	59.4041	2	157	67.9	27.5468	88.1	94	2	1	3	2	2	2		4.2	145	105	2.29	1.11	0.98	18.01	20		312.815	49.0255	765.784	4540.45	1.0623	103.45	1.13876	17.7105		200	1.25	0.4537	0.567125
1	3	151	67.6616	2	156.3	53.8	22.0224	86.5	71	1	1	3	2	2	2		4.14	142	101	2.28	1.09	0.92	18.09	18		371.028	157.617	825.06	8757.83	9.12839	83.0694	1.13163	14.7454		200	1.25	0.4622	0.57775
1	3	152	68.5795	1	182.4	85.2	25.6088	104.2	54	2	1	3	2	2	2		5.1	144	105	2.19	0.89	0.86	17.04	14		4.54653	128.13	1299.41	6231.11	18.9543	371.964	6.63737	57.7689		200	1.25	0.4436	0.5545
1	3	153	61.0726	2	150.5	52.8	23.311	80.5	66	1	1	2	2	1	2		4.71	143	105	2.29	1.13	0.97	20.05	16		403.91	143.48	991.402	6931.23	10.8186	169.923	9.43206	46.0678		100	2.5	0.4648	1.162
1	3	154	48.4808	2	160.4	48.9	19.0064	81.3	81	1	1	1	2	2	2		3.93	141	104	2.18	1.02	0.79	12.12	15		4.74933	125.68	1038.47	5324.96	12.3693	239.611	7.64925	50.0891		200	1.25	0.4398	0.54975
1	3	155	53.0671	2	157.6	64.4	25.9283	87.5	76	1	1	2	2	2	2		4.51	141	104	2.3	1	0.89	10.72	17		5.05213	124.899	1046.64	5060.85	11.3832	157.57	0.836864	7.94213		200	1.25	0.4398	0.54975
1	3	156	60.6562	1	165.5	50	18.2547	77.4	59	3	1	2	2	2	2		4.35	141	102	2.32	0.94	0.95	20.25	14		11.91	120.794	1007.01	6046.21	10.3894	171.267	12.5454	37.5918		200	1.25	0.4775	0.596875
1	3	157	59.8233	2	160.7	63.6	24.6278	89.2	85	1	1	2	2	2	2		4.18	140	102	2.34	1.15	0.84	5.26	16		85.7807	136.188	847.351	5676.72	12.0271	239.912	9.2459	50.2178		200	1.25	0.4607	0.575875
1	3	158	52.3164	1	175.8	85.1	27.5354	91.5	67	2	1	2	2	2	2		4.57	142	105	2.26	0.98	0.75	22.7	15		332.196	131.348	1065.66	5780.99	12.6414	222.588	10.3372	62.2747		100	2.5	0.4673	1.16825
1	3	159	51.0644	2	158.4	55.1	21.9605	78.5	90	2	1	2	2	2	2		4.01	143	102	2.4	1.28	0.8	9.56	15		440.93	137.94	817.371	6985.9	11.2452	233.47	1.94614	57.4453		200	1.25	0.484	0.605
1	3	160	58.3219	2	162	64.6	24.6152	80	67	3	1	2	2	1	2		4.06	141	101	2.35	1.27	0.8	25.8	15		507.925	126.765	1048.48	5055.22	14.8292	192.38	2.05992	36.3824		200	1.25	0.4487	0.560875
1	3	161	65.6616	2	148.5	43.4	19.6805	74.5	75	1	1	2	2	2	2		4.86	143	103	2.37	1.07	0.9	18.76	17		425.378	165.404	983.685	5667.75	27.4566	330.149	5.60602	52.0961		200	1.25	0.4521	0.565125
1	3	162	64.911	1	170.9	67.2	23.0083	87.4	69	1	2	2	2	2	2		4.64	145	107	2.19	0.61	0.96	22.37	16		28.04	143.121	1073.48	5513.16	12.5719	157.212	9.29221	65.0621		100	2.5	0.4466	1.1165
1	3	163	60.574	1	172.9	88.5	29.6042	104.2	83	3	2	3	2	2	2		4.34	141	103	2.35	1.03	0.82	20.52	17		180.5	130.999	858.536	6254.96	9.2924	141.99	5.99887	45.842		200	1.25	0.4458	0.55725
1	3	164	62.7438	2	147.4	48.1	22.1386	88.4	83	2	2	3	2	2	2		4.63	143	101	2.5	1.14	0.99	17.92	19		620.055	128.595	736.649	5648.28	11.7218	163.316	2.81242	66.0654		200	1.25	0.4463	0.557875
1	3	165	58.0699	2	158.5	42.4	16.8775	69	72	3	1	1	2	2	2		4.11	144	106	2.37	1.15	0.93	16.21	15		48.6038	128.58	954.116	5528.06	14.3418	219.886	2.12276	79.6821		200	1.25	0.4494	0.56175
1	3	166	59.9082	1	172.5	65.1	21.8778	83	58	3	1	1	1	1	2		4.78	143	102	2.32	0.92	0.78	25.54	15		366.354	119.609	829.859	5548.2	11.3093	211.853	2.50266	56.7158		200	1.25	0.4675	0.584375
1	3	167	61.3247	2	169.6	56.2	19.5382	81.5	58	1	1	2	2	2	2		3.81	147	111	2.26	1.17	1.07	14.46	14		50.8593	113.59	822.761	5529.1	15.9152	169.881	4.61574	71.9287		200	1.25	0.448	0.56
1	3	168	60.3219	1	173.8	78.7	26.054	102.1	81	3	1	2	2	1	2		4.78	142	105	2.29	0.8	0.85	10.68	14		4.29168	128.126	1115.87	5276.82	11.5047	369.671	1.78559	20.1071		200	1.25	0.5104	0.638
1	3	168	59.3219	1	173.8	78.7	26.054	102.1	81	3	1	2	2	1	2		4.78	142	105	2.29	0.8	0.85	10.68	14		4.29168	128.126	1115.87	5276.82	11.5047	369.671	1.78559	20.1071		200	1.25	0.4389	0.548625
1	3	169	64.6589	2	160.5	61.9	24.0293	93.5	74	1	1	2	1	1	2		4.28	145	106	2.38	1.19	0.86	15.95	15		789.721	114.279	919.304	4846.68	8.79058	156.997	8.59648	45.3504		200	1.25	0.4392	0.549
1	3	170	54.5712	1	160	58.3	22.7734	90.5	63	2	2	3	1	1	2		4.16	143	104	2.27	0.98	0.88	22.45	16		397.591	115.868	1127.32	4854.18	16.0001	143.66	1.17303	34.1611		200	1.25	0.4833	0.604125
1	3	171	55.4863	2	156.3	58.2	23.8235	83.2	74	2	2	3	1	2	2		4.37	142	101	2.4	1.45	0.92	19.84	18		606.925	123.686	788.996	5024.37	11.0657	188.848	3.20917	58.414		200	1.25	0.4446	0.55575
1	3	172	57.3219	2	155.5	52.7	21.7946	81.7	65	2	1	2	1	1	1		4.6	143	105	2.34	1.24	0.9	13.27	15		426.965	115.314	1065.48	3713.94	10.2009	481.749	3.35583	68.9253		200	1.25	0.4491	0.561375
1	3	173	57.1548	2	157.3	59.9	24.2086	89.3	67	2	1	2	1	1	2		4.32	143	106	2.21	1.09	0.79	17.49	16		253.765	112.682	966.948	4390.26	16.8196	280.261	4.84215	36.2319		200	1.25	0.4491	0.561375
1	3	174	54.1521	2	156.5	58.9	24.0484	87.1	66	2	1	2	2	2	2		3.57	143	105	2.27	1.09	0.78	14.19	17		384.203	136.692	886.651	6153.01	9.3676	313.233	3.02426	39.3324		200	1.25	0.4406	0.55075
1	3	175	53.4863	1	169.5	71	24.7126	88.3	58	1	1	2	2	2	2		3.99	143	104	2.3	1	0.88	23.17	15		172.369	112.243	892.045	5044.51	15.1837	136.932	2.23559	68.8721		200	1.25	0.4616	0.577
1	3	176	59.0699	1	165.5	55	20.0801	78.1	72	2	1	1	1	2	2		4.25	144	105	2.28	0.83	0.87	22.29	15		1373.89	149.748	952.689	4162.39	10.1061	202.668	4.86496	59.0416		200	1.25	0.44	0.55
1	3	177	58.9082	2	160.5	53.7	20.8461	86.5	69	3	1	2	2	2	2		4.53	145	106	2.29	1.04	0.95	18.56	16		139.171	130.761	912.438	5373.06	30.1111	144.138	15.8258	58.7203		200	1.25	0.4438	0.55475
1	3	178	67.9904	1	180	73	22.5309	95	80	1	1	2	1	1	2		4.36	142	105	2.29	0.99	0.9	26.28	17		159.494	132.646	1035.18	5564.35	13.3169	128.341	5.86315	38.3409		200	1.25	0.4438	0.55475
1	3	179	65.2425	2	156.8	50.3	20.4586	89.2	85	1	1	2	2	2	2		4.62	144	102	2.35	1.33	0.95	15.17	18		314.131	171.876	866.75	5685.37	15.4118	444	10.2384	45.9675		200	1.25	0.4477	0.559625
1	3	181	58.9849	2	153.1	60.7	25.8963	85.3	62	1	1	1	1	1	2		4.16	142	105	2.24	1.09	0.88	27.78	16		4.84193	132.509	955.01	5451.04	20.1855	283.136	8.09199	47.8471		200	1.25	0.4382	0.54775
1	3	182	52.9027	2	153.8	62	26.2107	85.9	79	1	1	3	1	2	2		4.18	145	107	2.34	1.12	0.85	11.14	15		4.2333	122.087	851.072	4449.2	9.03408	274.483	5.8802	52.2154		200	1.25	0.4458	0.55725
1	3	183	41.8973	2	144.5	52.1	24.9518	76.2	73	2	1	2	1	1	2		4.34	140	104	2.19	0.95	0.86	12.4	17		354.987	119.037	874.792	5204.24	8.24839	147.033	2.92042	38.1192		200	1.25	0.4438	0.55475
1	3	184	43.0589	1	172.5	65.5	22.0122	81.5	66	1	1	2	1	1	2		5.07	141	103	2.41	1.01	0.92	13.93	16		660.71	117.669	1094.84	4681.8	11.195	144.38	3.76987	38.3638		200	1.25	0.4429	0.553625
1	3	185	49.5685	1	165.2	73.6	26.9686	87.5	71	2	1	2	1	2	2		4.13	143	107	2.3	0.9	0.83	16.78	17		33.0781	125.846	1060.54	5042.32	9.33123	107.751	7.04007	27.5843		200	1.25	0.4565	0.570625
1	3	186	63.7438	1	176.5	63.5	20.3838	79.5	68	1	1	1	1	2	2		4.64	144	102	2.31	1.05	0.95	16.97	17		4.05898	133.259	829.845	6819.32	11.4	159.63	10.9829	52.1268		200	1.25	0.4719	0.589875
1	3	187	63.2397	2	159.6	61.4	24.1047	90.5	70	2	1	2	1	1	2		4.38	143	105	2.36	1.07	0.89	17.23	17		3.78433	132.826	762.529	6684.31	9.08978	214.855	5.55054	68.5463		200	1.25	0.5167	0.645875
1	3	188	47.4808	2	157.8	57.5	23.0916	78.4	67	2	1	2	1	1	2		4.22	140	104	2.19	0.85	0.91	9.68	16		299.418	134.09	863.935	5761.19	9.4975	254.247	4.50089	47.2695		200	1.25	0.451	0.56375
1	3	188	47.4808	2	157.8	57.5	23.0916	78.4	67	2	1	2	1	1	2		4.22	140	104	2.19	0.85	0.91	9.68	16		299.418	134.09	863.935	5761.19	9.4975	254.247	4.50089	47.2695		200	1.25	0.4597	0.574625
1	3	189	71.0781	1	155.5	51.8	21.4224	76.5	62	1	1	2	1	1	2		4.44	143	104	2.11	1.1	0.88	16.59	15		397.96	131.834	955.097	5017.12	9.19901	110.225	3.41481	32.8872		200	1.25	0.4558	0.56975
1	3	190	59.9082	1	169.6	56.8	19.7468	76.4	75	3	1	3	1	1	2		3.93	142	105	2.25	0.94	0.88	26.74	15		13.7827	115.703	931.396	4545.11	10.9751	220.387	6.12486	53.7402		200	1.25	0.4399	0.549875
1	3	191	68.4945	1	164.5	55.5	20.5098	75.5	70	2	1	2	1	1	1		4.49	142	104	2.34	0.88	0.85	16.24	16		280.51	125.833	749.182	5463.3	9.35714	222.172	3.03133	48.5369		200	1.25	0.4187	0.523375
1	3	192	51.0644	2	146	44.6	20.9233	69.2	76	1	1	2	1	1	2		4.37	145	107	2.33	1.47	0.87	16.02	18		999.237	144.074	899.268	5681.93	14.511	175.736	4.37209	74.0915		200	1.25	0.4433	0.554125
1	3	193	70.5822	2	150	50.3	22.3556	91.9	81	1	1	1	1	2	2		3.21	145	102	2.46	1.15	0.81	15	18		286.185	164.327	1173.77	5265.57	11.908	144.469	4.16716	41.1683		200	1.25	0.4638	0.57975
1	3	194	54.3192	2	161.5	63.8	24.4611	91	89	2	1	1	2	2	2		3.49	143	102	2.49	1.05	0.88	20.76	20		1195.47	128.217	1014.38	4990.38	12.7141	545.5	8.42114	54.9389		200	1.25	0.4494	0.56175
1	3	195	55.2342	2	161.5	68	26.0714	89.5	94	3	1	3	1	1	2		4.2	144	105	2.35	1.27	0.9	13.06	19		665.532	129.866	933.293	6226.27	8.99322	234.777	15.164	63.8732		200	1.25	0.4544	0.568
1	3	196	69.9164	2	151.5	62.5	27.2304	97	82	1	1	3	2	2	2		4.57	143	103	2.35	1.15	0.92	17.67	17		184.357	86.6961	525.98	2824.99	3.15171	90.3773	1.8121	25.7314		200	1.25	0.4487	0.560875
1	3	197	51.2315	2	156.2	65	26.641	93	114	1	1	2	2	1	2		4.03	144	105	2.28	1.02	0.84	5.77	18		697.264	115.214	1046.57	5469.73	9.23631	236.896	5.55817	50.2042		200	1.25	0.4643	0.580375
1	3	198	65.4945	2	149.2	58.8	26.4143	100.6	87	1	1	3	1	1	2		4.42	144	106	2.26	1	0.85	16.17	17		335.297	112.459	1069.02	5390.35	10.4632	295.337	9.54132	20.5448		200	1.25	0.4546	0.56825
1	3	198	65.4945	2	149.2	58.8	26.4143	100.6	87	1	1	3	1	1	2		4.42	144	106	2.26	1	0.85	16.17	17		335.297	112.459	1069.02	5390.35	10.4632	295.337	9.54132	20.5448		200	1.25	0.439	0.54875
1	3	199	58.1548	2	160.5	61.6	23.9128	86.5	65	1	1	3	1	1	1		4.3	144	105	2.41	1.07	0.88	18.67	16		252.533	120.866	973.909	6393.74	9.10035	198.751	5.41331	30.8759		200	1.25	0.4424	0.553
1	3	200	58.0699	1	175	76.2	24.8816	96.5	67	2	1	3	2	1	2		4.37	145	105	2.35	1.04	0.89	36.63	18		440.705	112.73	954.645	4435.63	7.9496	228.268	3.5327	41.7942		100	2.5	0.459	1.1475
1	3	201	63.5767	2	156.3	52	21.2856	84.4	90	1	1	1	2	2	2		4.15	142	105	2.33	1.01	0.97	19.75	17		1337.71	133.936	727.041	6306.5	8.3995	172.495	4.45064	43.5298		200	1.25	0.4414	0.55175
1	3	202	52.7356	1	168.5	62.1	21.8722	84.1	73	3	1	2	2	2	2		4.58	141	104	2.37	0.83	0.87	17.3	16		768.831	117.691	1035.85	5557.56	12.271	283.373	4.65555	48.1525		200	1.25	0.5045	0.630625
1	3	203	55.9822	1	165	72.9	26.7769	94.2	76	2	1	1	2	2	2		4.01	143	104	2.3	0.94	0.96	32.52	18		119.508	123.422	789.226	6021.74	11.1358	261.192	5.83597	42.1293		200	1.25	0.4417	0.552125
1	3	204	50.6507	2	153.2	54.3	23.1357	74.1	74	1	1	2	2	2	2		3.98	142	105	2.22	0.99	0.86	18.77	16		2910.07	124.782	823.473	6685.57	8.44534	103.492	5.01142	55.1437		200	1.25	0.4533	0.566625
1	3	205	57.237	2	151.5	55	23.9628	86.5	72	2	1	3	2	2	2		4.18	146	105	2.44	1.37	0.92	20.61	20		0.881467	130.826	713.094	5554.73	9.1966	158.721	5.50459	26.5524		200	1.25	0.4428	0.5535
1	3	206	56.6534	2	145	41.7	19.8335	72.4	91	1	1	1	2	2	2		4.27	144	105	2.4	1.2	0.93	17.31	18		9.55444	124.827	893.832	5682.19	8.02775	254.806	4.8033	49.3893		200	1.25	0.445	0.55625
1	3	207	48.7329	2	160.5	56.9	22.0883	74.5	76	2	1	2	2	2	2		4.37	142	106	2.18	0.88	0.97	21.86	15		1246.81	131.106	857.404	5223.25	7.97786	172.59	5.75543	28.1314		200	1.25	0.4491	0.561375
1	3	208	56.8205	1	170.5	77.4	26.6252	102.5	68	2	1	1	2	2	2		4.2	145	102	2.44	1.08	0.88	27.45	20		98.9431	125.16	847.126	5281.52	8.33462	154.202	4.6469	15.2707		200	1.25	0.4593	0.574125
1	3	209	55.4863	2	152	50.5	21.8577	82.7	85	1	1	2	2	2	2		3.97	145	108	2.36	0.91	0.93	14.9	16		529.016	125.034	840.272	6109.66	8.98418	182.23	4.06032	31.8994		200	1.25	0.4524	0.5655
1	3	210	47.6479	2	156.2	51.2	20.9849	77.1	76	2	1	2	2	2	2		4.34	141	105	2.35	0.99	0.96	4.04	16		147.406	133.98	979.422	5707.54	10.1744	224.165	8.34422	39.2628		200	1.25	0.464	0.58
1	3	212	58.0699	2	165.5	80.7	29.463	104.4	78	1	1	2	2	2	2		4.21	144	103	2.47	1.13	0.85	18.36	19		525.829	131.768	899.458	5543.94	16.8722	198.297	2.39487	23.1878		200	1.25	0.4392	0.549
1	3	213	52.5685	2	151.8	44.5	19.3115	77.4	75	1	1	2	2	2	2		4.1	144	104	2.34	1.21	0.87	13.92	17		1083.67	127.625	977.978	4636.34	10.3514	317.558	8.77611	41.9423		200	1.25	0.4502	0.56275
1	3	214	40.1411	2	156.5	63.4	25.8857	86.4	78	2	1	3	2	1	2		4.31	144	103	2.44	1.03	0.84	19.59	21		809.359	130.904	893.66	5137.96	11.2903	131.815	8.02984	75.9319		200	1.25	0.4498	0.56225
1	3	216	52.1493	1	172.3	55.5	18.6949	73.3	52	1	1	2	2	2	2		4.44	145	108	2.28	0.83	0.85	14.72	15		225.843	129.483	726.38	4267.24	10.3844	154.658	2.44914	25.2898		200	1.25	0.4534	0.56675
1	3	217	68.6616	2	151	56.9	24.955	89	53	1	1	1	2	2	2		4.57	146	107	2.4	1.07	0.86	28.51	18		36.9445	123.858	788.349	4880.87	10.719	151.409	12.7876	36.7157		200	1.25	0.4472	0.559
1	3	218	56.6534	2	170.5	68.4	23.5292	93	86	1	1	1	2	2	2		4.03	144	105	2.32	1.03	0.78	25.17	19		147.44	118.22	795.826	5275.69	10.2162	479.403	5.37124	40.9471		200	1.25	0.4582	0.57275
1	3	219	70.9932	1	166.5	52.9	19.0821	77.3	57	3	1	1	2	2	2		5.05	144	103	2.45	0.85	0.88	34.64	17		313.165	121.3	850.533	4605.46	11.1714	315.905	4.13979	31.3726		100	2.5	0.4947	1.23675
1	3	220	61.911	1	167.1	70.9	25.3918	92.7	74	3	1	2	2	1	2		4.45	143	104	2.29	0.85	0.89	16.06	18		332.351	125.218	898.658	7010.59	11.1938	590.163	12.6577	38.8971		200	1.25	0.4402	0.55025
1	3	221	63.1575	2	148.8	43.8	19.7819	75.9	74	1	1	2	2	2	2		3.86	144	105	2.33	1.29	0.82	19.11	18		255.213	136.427	857.951	5624.06	11.6004	392.093	10.012	39.0788		200	1.25	0.4961	0.620125
1	3	222	64.3247	2	166.8	65.1	23.3985	89.7	74	1	1	1	2	2	2		4.41	145	105	2.42	1.13	0.87	25.54	18		757.77	112.548	832.865	5492.76	8.83422	288.127	5.36144	42.8183		200	1.25	0.4938	0.61725
1	3	223	49.6507	2	161	66.6	25.6935	81.5	94	2	1	2	2	2	2		4.95	142	103	2.41	1.12	0.8	18.52	18		86.4173	130.949	865.434	5654.2	8.50397	215.224	8.46517	35.7557		200	1.25	0.482	0.6025
1	3	224	64.6589	1	171.5	62.9	21.3856	86.2	76	3	1	1	2	2	2		4.46	143	106	2.24	0.75	0.9	23.88	17		6765.1	103.611	898.894	3736.23	8.46648	150.826	7.398	95.9648		100	2.5	0.4838	1.2095
1	3	224	64.6589	1	171.5	62.9	21.3856	86.2	76	3	1	1	2	2	2		4.46	143	106	2.24	0.75	0.9	23.88	17		6765.1	103.611	898.894	3736.23	8.46648	150.826	7.398	95.9648		200	1.25	0.4577	0.572125
1	3	225	53.5712	1	164.2	67.4	24.9985	89.1	67	2	1	2	2	2	2		4.47	141	104	2.35	0.87	0.84	27.36	16		18.6815	136.481	710.231	7432.19	19.2466	228.587	10.4467	48.2469		200	1.25	0.4765	0.595625
1	3	226	57.9082	1	166.5	71.3	25.7194	93.8	89	2	1	1	2	2	2		3.75	145	106	2.24	0.89	0.84	21.37	18		4.25212	123.043	815.033	4965.83	16.4137	155.13	3.1308	48.4339		200	1.25	0.4643	0.580375
1	3	227	57.6562	2	162.5	60.3	22.8355	86.3	68	2	1	1	2	2	2		4.27	144	106	2.47	1.1	0.9	18.25	16		220.087	127.239	799.06	5876.58	7.67539	169.983	8.36537	31.4993		200	1.25	0.4573	0.571625
1	3	228	63.0726	1	167.5	67.3	23.9875	89.6	104	3	1	2	2	2	2		4.52	143	102	2.47	0.9	0.92	23.24	19		4.85376	116.968	971.373	4728.61	8.17871	193.781	5.97455	28.3116		200	1.25	0.5135	0.641875
1	3	229	54.9055	2	154.9	54.7	22.7974	91.7	75	1	1	1	2	1	2		4.35	144	106	2.2	1.39	0.88	17.97	15		4.95146	122.201	725.56	5894.96	7.4556	217.724	3.2614	78.2604		200	1.25	0.4524	0.5655
1	3	230	57.1548	1	148	44.2	20.179	69.1	97	2	1	1	2	2	2		4.42	144	102	2.49	1.38	0.95	24.7	18		85.1388	117.141	801.165	5138.63	10.0314	192.212	3.03388	53.7497		200	1.25	0.4696	0.587
1	3	231	57.0699	1	160	69.4	27.1094	93.8	70	3	1	1	2	1	2		4.39	144	107	2.3	1.02	0.89	20.76	16		1329	122.094	944.62	5665.11	8.69088	303.455	4.64998	39.6533		200	1.25	0.4544	0.568
1	3	232	70.2452	1	170.5	66	22.7036	93	91	1	2	2	2	2	2		4.46	142	99	2.3	1.08	0.92	19.88	19		341.002	164.651	922.339	6334.42	8.99359	239.744	10.3274	98.9287		200	1.25	0.4613	0.576625
1	3	233	69.0781	2	155.5	69.1	28.577	97	68	1	1	1	1	1	2		4.14	145	106	2.28	1.21	0.95	27.65	17		283.408	161.209	1223.34	4734.49	7.99169	329.897	2.73455	57.7824		200	1.25	0.4551	0.568875
1	3	234	58.0699	1	171.5	79.9	27.1656	94.2	82	3	1	3	1	1	2		3.87	142	103	2.4	1.33	0.87	21.96	21		507.988	174.656	934.622	5381.5	9.10147	286.476	5.20655	38.7619		200	1.25	0.4644	0.5805
1	3	235	55.3192	1	166.2	51.3	18.5719	71.2	73	2	1	2	2	2	2		4.14	144	105	2.31	1.04	0.91	25.87	18		4.55583	165.204	850.461	6336.7	9.61226	122.872	2.51761	111.945		200	1.25	0.4871	0.608875
1	3	236	56.2342	2	152.5	50	21.4996	75.5	78	2	1	2	2	1	1		4.5	146	106	2.4	1.29	0.87	20.84	21		206.042	155.946	741.375	5712.2	6.95035	140.796	5.65532	34.9734		200	1.25	0.484	0.605
1	3	237	51.2315	2	156.8	65.8	26.7629	86.5	58	2	1	2	2	2	2		4.97	145	105	2.36	1.13	0.87	9.65	17		850.813	173.928	1020.58	5719.7	11.6958	270.85	14.3844	63.1822		200	1.25	0.4574	0.57175
1	3	238	48.3137	2	166.5	65.6	23.6633	69.5	68	2	1	2	2	2	2		4.24	143	106	2.28	0.99	0.91	4.62	15		18.0986	167.34	875.98	5638.01	7.65623	135.925	3.12775	58.8077		200	1.25	0.4502	0.56275
1	3	239	50.9027	2	167.5	75	26.732	95.4	65	1	1	3	2	1	2		4.42	146	105	2.4	1.42	0.88	17.25	18		230.282	189.2	902.28	4244.89	9.31473	128.51	7.95105	16.7976		200	1.25	0.4552	0.569
1	3	240	63.4068	2	164.2	61.9	22.9585	86.1	64	1	1	2	2	1	2		4.57	144	104	2.41	1.24	0.91	17.22	18		76.5454	164.472	886.14	5307.53	9.52	180.498	2.78625	48.6936		200	1.25	0.4717	0.589625
1	3	241	49.3986	2	156.7	54.7	22.2766	79.7	74	1	1	2	2	2	2		3.9	142	102	2.53	1.1	0.92	5.35	18		384.083	156.961	868.377	5978.05	7.75982	581.195	7.44598	34.6662		200	1.25	0.4544	0.568
1	3	242	43.1438	1	173.7	86.1	28.5367	101.2	61	2	2	3	2	1	2		3.91	142	103	2.35	1.04	0.84	34.16	16		1938.33	158.522	964.422	4134.81	7.38905	140.311	7.74349	28.3688		200	1.25	0.4734	0.59175
1	3	243	53.1521	1	177.5	84.4	26.7883	99.7	69	1	1	2	1	1	1		3.97	146	107	2.26	1	0.83	29.81	17		981.402	172.256	876.55	6532.99	11.1015	198.093	10.5344	49.5833		200	1.25	0.4892	0.6115
1	3	246	60.8233	2	160.1	65.9	25.71	58.8	76	3	1	1	2	2	2		4.51	144	106	2.46	1.17	0.82	22.1	16		72.3074	137.761	859.901	4203.59	7.42642	152.958	3.495	134.62		200	1.25	0.4553	0.569125
1	3	247	49.1493	2	160	63.9	24.9609	83.5	65	2	1	2	1	2	1		4.02	144	105	2.41	0.95	0.9	27.66	19		27.1	147.4	938.089	4613.44	7.56411	217.03	4.92432	39.6201		200	1.25	0.4758	0.59475
1	3	248	63.0726	1	173.3	68	22.6418	84.4	75	1	1	1	1	1	2		4.95	144	104	2.4	1.01	0.95	48.56	17		409.17	155.704	731.019	6018.35	7.36626	186.354	5.44124	10.236		200	1.25	0.5067	0.633375
1	3	249	54.7384	1	168.5	61.1	21.52	87.1	97	2	1	2	1	1	1		4.85	145	101	2.46	1.19	0.91	19.89	20		847.959	151.576	820.053	6195.72	9.22941	329.41	2.92589	60.0912		200	1.25	0.5058	0.63225
1	3	250	49.4836	2	156.5	74.4	30.377	100.1	75	1	1	3	1	2	1		4.53	145	106	2.29	1.16	0.88	7.1	18		83.4956	168.28	1079.49	7153.74	7.66125	253.493	8.09838	57.9731		200	1.25	0.4609	0.576125
1	3	251	60.574	1	166.5	52.2	18.8296	74.1	67	3	1	2	2	2	2		4.37	144	106	2.29	0.89	0.88	29.04	16		10.1772	162.952	789.373	6746.61	10.957	495.949	9.9665	44.8889		200	1.25	0.4577	0.572125
1	3	252	54.4014	2	168.5	79.2	27.8949	90.2	84	1	1	3	2	2	2		4.39	144	106	2.36	1.31	0.89	16.19	17		638.563	167.556	984.587	6149.33	15.6941	124.146	0.08	36.955		200	1.25	0.4751	0.593875
1	3	253	53.4014	1	175.7	68	22.0275	83.8	93	1	2	3	1	2	2		3.9	145	106	2.34	1.13	0.93	22.55	18		220.254	180.093	817.011	6482.95	9.8431	142.108	2.51305	46.6435		200	1.25	0.4562	0.57025
1	3	254	52.3164	2	161.5	63.4	24.3077	91.1	72	1	2	3	1	2	2		4.17	145	108	2.33	1.07	0.86	18.06	16		3.83378	172.068	953.367	6013.15	10.6213	115.478	1.5895	56.4125		200	1.25	0.4743	0.592875
1	3	255	52.4836	2	150.8	48.7	21.4154	78	62	1	1	3	1	1	1		3.99	147	107	2.4	1.26	0.9	21.81	17		3.90995	166.279	998.791	5516.98	9.49074	209.959	1.89066	38.0948		200	1.25	0.4473	0.559125
1	3	256	65.5795	2	157	48.5	19.6763	69.8	90	1	2	3	1	1	1		4.06	146	104	2.54	1.1	0.84	20.47	20		295.914	171.687	979.309	6878.39	10.9232	480.719	6.37518	40.2227		200	1.25	0.5072	0.634
1	3	257	68.0753	2	149.5	53	23.7134	88	77	1	1	1	1	1	2		3.87	145	107	2.14	1.19	0.86	20.47	18		320.235	170.527	733.38	5493.37	10.7293	274.075	1.82657	22.4337		200	1.25	0.445	0.55625
1	3	258	56.4863	2	145.5	42.7	20.1698	72.1	81	1	1	1	1	1	2		5.04	140	96	2.54	1.33	0.82	17.63	22		3.60495	182.311	1061.39	6151.09	8.54512	300.482	0.111395	21.2064		200	1.25	0.4572	0.5715
1	3	259	51.7356	1	172.8	70.9	23.7443	90	84	2	2	2	2	2	2		4.06	143	107	2.28	0.98	0.92	33.09	19		3.07407	193.984	976.125	6536.55	9.20687	161.377	3.99472	57.0758		200	1.25	0.4485	0.560625
1	3	260	44.0589	2	165.5	58.1	21.2119	75.4	91	2	2	2	1	1	1		4.31	143	107	2.19	0.96	0.81	3.28	16		527.398	128.297	975.991	4068.98	10.8141	115.603	0.08	31.4353		200	1.25	0.5577	0.697125
1	3	261	63.1575	1	170	50.7	17.5433	68.6	78	2	1	1	2	1	2		4.02	143	105	2.21	0.87	0.85	7.06	17		4.67147	153.814	1057.93	6367.58	10.5536	418.108	6.3535	108.859		200	1.25	0.5058	0.63225
1	3	262	69.3301	1	168.5	64.3	22.647	87	94	1	1	1	1	2	1		4.75	144	104	2.41	1.25	0.89	22.31	18		45.2666	161.993	1021.79	5913.93	9.6097	308.804	5.5098	72.9201		200	1.25	0.4812	0.6015
1	3	263	61.826	1	164.5	64.2	23.7248	87.4	89	3	1	1	2	1	1		4.34	144	104	2.42	1.13	0.9	27.27	21		1382.59	222.36	926.954	7087.42	12.7668	148.356	2.82516	61.276		140	1.78571	0.4846	0.865357
1	3	264	56.7384	2	161.5	52.7	20.2053	78.7	77	1	1	3	1	2	2		4.14	146	105	2.44	1.42	0.9	23.38	20		89.373	152.969	916.096	4810.07	8.65458	309.608	1.39279	45.3209		200	1.25	0.5196	0.6495
1	3	265	51.5685	2	156.5	44.7	18.2507	70	56	2	1	1	2	1	2		4.32	145	105	2.34	1.29	0.89	19.76	16		4.98972	151.678	942.378	5431.35	9.60382	156.923	3.97058	34.9861		200	1.25	0.467	0.58375
1	3	266	51.6507	1	174.8	86.5	28.3096	100.5	59	2	1	1	2	2	2		4.36	145	103	2.36	1.11	0.86	26.36	19		3.59474	166.178	784.663	5347.11	8.48911	160.451	0.08	36.1218		200	1.25	0.4637	0.579625
1	3	267	58.0699	1	166.5	66	23.8076	92.3	80	3	1	1	2	2	2		4.22	145	106	2.37	0.84	0.93	18.29	19		4.79721	174.469	918.369	6264.64	8.53443	99.2969	2.39199	28.8116		200	1.25	0.5376	0.672
1	3	268	57.4041	2	155.8	62.8	25.8717	90	77	3	1	2	2	2	2		4.19	145	107	2.35	1.3	0.97	23.52	19		4.40449	154.559	873.121	4771.34	9.60039	140.483	0.857957	29.5346		200	1.25	0.4447	0.555875
1	3	269	69.7493	2	148.6	44.8	20.2881	80	73	1	1	1	2	2	2		4.38	144	105	2.34	1.18	0.91	15.88	18		25.6765	152.693	991.572	5797.87	8.50174	223.267	0.08	50.0953		200	1.25	0.4517	0.564625
1	3	270	56.1521	1	161.5	53.8	20.6271	74	70	1	1	1	2	2	2		4.84	145	105	2.42	0.9	0.9	25.19	18		26.7366	158.2	923.038	6936.07	8.83169	231.172	8.66978	80.5098		200	1.25	0.4749	0.593625
1	3	271	69.7493	2	153.4	52.4	22.268	84.6	66	1	1	1	2	1	2		4.24	147	111	2.25	1.17	0.94	12.66	17		894.381	175.732	1027.28	4774.72	13.2777	400.218	2.88328	55.5591		200	1.25	0.51	0.6375
1	3	272	55.4014	1	183.5	66.7	19.8086	76.5	62	2	1	2	2	2	2		4.42	142	105	2.28	0.95	0.9	22.37	15		5.09128	174.061	855.322	6433.55	11.0051	118.032	3.30786	45.4738		200	1.25	0.4766	0.59575
1	3	273	51.6507	1	174.5	64.9	21.3135	86.2	78	2	1	2	2	2	2		4.08	144	105	2.42	0.91	0.85	34.11	19		75.4557	193.335	776.45	6317.66	10.4254	124.283	2.16499	31.2224		200	1.25	0.5286	0.66075
1	3	274	51.5685	2	149.5	46.5	20.8051	75	72	1	1	2	1	2	2		4.75	144	109	2.31	1.39	0.85	12.42	16		748.21	157.786	1046.96	4427.53	11.7068	120.935	0.08	35.908		200	1.25	0.4686	0.58575
1	3	275	61.6589	2	158.5	66.5	26.4706	92.1	78	1	1	1	2	1	1		4.28	153	112	2.49	1.13	0.83	26.96	22		282.068	164.997	1000.88	4503.03	10.9998	293.147	0.589287	47.6255		200	1.25	0.4861	0.607625
1	3	312	51.0644	1	171	70.7	24.1784	89.1	81	1	1	2	2	2	2		4.15	145	110	2.22	1.05	0.82	27.02	17		109.032	174.487	778.676	6184.3	10.3591	157.486	6.14221	43.3257		200	1.25	0.4617	0.577125
1	3	313	50.7356	2	162.5	60.3	22.8355	88.4	89	1	1	2	2	2	2		4.15	143	108	2.25	0.99	0.84	5.76	18		4.6942	147.206	952.566	3779.18	9.71858	135.116	2.47147	20.3798		200	1.25	0.5503	0.687875
1	3	314	48.8151	1	174	70.8	23.3849	90.5	70	2	1	2	1	1	2		4.62	147	105	2.41	0.95	0.94	18.98	21		270.401	162.402	924.839	5176.64	12.2473	121.711	6.40531	49.9144		200	1.25	0.4872	0.609
1	2	321	50.9027	2	172.5	50.8	17.072	66.8	76	1	1	2	2	2	2		4.15	137	100	2.33	1.08	0.88	14.48	14		2289.06	44.6667	964.421	5271.05	8.65369	207.34	2.90619	34.8046		200	1.25	0.4512	0.564
1	2	322	58.8233	2	162.5	51.5	19.503	81.5	80	1	1	2	2	1	2		4.2	142	103	2.34	0.94	0.9	19.18	15		89.77	24.2639	827.677	8401.05	10.4496	346.879	17.3388	73.0685		200	1.25	0.4854	0.60675
1	2	323	63.6589	2	156.5	65.1	26.5798	90.4	59	1	1	1	2	1	2		4.21	143	106	2.28	1.38	0.95	11.85	15		794.926	1.51737	898.839	1987.23	3.10376	164.838	2.14848	3.88379		200	1.25	0.4602	0.57525
1	2	324	64.826	1	174.5	59	19.3759	79.6	75	3	1	1	2	1	2		5.56	140	106	2.25	1.56	0.98	17.63	18		97.59	0.973348	750.53	2815.94	5.67137	205.075	0.572718	9.50574		200	1.25	0.4681	0.585125
1	2	325	64.4918	2	154.2	61.1	25.6964	88.6	66	1	1	1	2	2	2		4.59	140	102	2.35	1.07	0.88	16	14		110.663	48.3896	833.935	6641.17	6.47512	574.321	3.44729	44.4309		200	1.25	0.4518	0.56475
1	2	326	58.237	1	166.2	55	19.9113	71.8	87	3	1	2	1	1	2		4.64	142	104	2.37	1.07	0.97	33.47	15		94.29	48.5725	720.462	7159.52	10.0065	320.576	21.2697	72.3279		200	1.25	0.4493	0.561625
1	2	327	57.9082	2	156.4	52.1	21.2992	68.1	85	2	2	2	2	2	2		4.21	141	102	2.31	1.25	0.93	8.83	14		84.09	36.6357	696.998	6633.13	6.45903	261.055	2.90493	23.4076		200	1.25	0.4576	0.572
1	2	328	57.9849	2	155.4	55.5	22.9822	77.6	93	1	1	1	2	2	2		3.94	141	101	2.37	1.22	0.83	18.17	16		383.932	38.7237	772.04	8370.56	8.05121	337.81	2.79122	51.6444		200	1.25	0.4434	0.55425
1	2	329	53.7384	2	156.2	71.2	29.1822	89.9	73	1	1	3	2	2	2		4.05	139	101	2.37	1.33	0.79	11.68	16		1316.65	76.7403	706.822	7958.34	7.17973	269.655	10.0991	28.8513		200	1.25	0.4418	0.55225
1	2	330	60.9877	2	158.2	50.4	20.1381	77.6	65	1	1	2	2	2	2		4.3	141	101	2.59	1.25	0.89	32.82	17		374.897	64.4599	689.358	6025.6	3.68636	179.625	6.67455	29.748		200	1.25	0.4472	0.559
1	2	331	55.4014	2	162.8	62.2	23.4683	81.8	66	1	1	1	2	2	2		4.56	143	102	2.41	1.25	0.88	17.3	16		77.94	16.4174	691.339	5126.05	7.55541	160.859	8.0924	17.3012		200	1.25	0.4405	0.550625
1	2	332	63.6589	2	154.1	63.5	26.7404	93	81	1	1	1	2	1	2		3.5	145	103	2.36	1.18	0.94	14.11	19		595.976	29.0886	770.128	7006.91	4.24839	219.028	24.7681	37.9761		200	1.25	0.4581	0.572625
1	2	333	56.2342	1	172.6	60.5	20.3083	76.8	62	1	1	1	1	1	1		4.32	141	102	2.27	1.09	0.88	21.27	16		73.43	18.563	661.709	5598.07	6.84389	195.072	2.92191	23.7016		200	1.25	0.4722	0.59025
1	2	334	63.911	2	159.6	60.3	23.6729	90.7	89	1	1	1	2	2	2		4.34	142	101	2.34	1.39	0.87	18.76	17		91.43	34.5437	775.753	4792.88	0.439912	207.033	4.182	45.0677		200	1.25	0.4779	0.597375
1	2	336	58.2342	2	160	56.5	22.0703	77.7	85	2	1	1	2	2	2		4.67	141	100	2.4	1.11	0.86	23.27	13		593.969	17.5564	706.583	5182.09	3.31852	186.063	1.23114	22.2536		200	1.25	0.4411	0.551375
1	2	337	53.5712	2	153.2	48.1	20.494	78.7	76	2	1	3	2	2	2		4.07	139	101	2.34	1.23	0.93	20.81	16		114.12	40.5619	646.637	6548.14	3.44511	207.206	5.34897	59.9796		200	1.25	0.4485	0.560625
1	2	339	50.7356	2	152	60.2	26.0561	78.7	67	2	1	3	2	1	2		4.38	142	104	2.32	1.13	0.8	15.93	14		146.837	24.3	626.047	5548.15	5.45159	140.64	2.91753	27.7159		200	1.25	0.441	0.55125
1	2	340	56.6534	1	170.8	50.6	17.345	68.5	71	1	1	2	1	1	2		4.47	140	100	2.39	1.02	0.97	18.67	16		61.4153	29.1525	565.974	6507.03	7.01134	187.217	5.90614	21.5123		200	1.25	0.5284	0.6605
1	2	341	60.7411	1	160	62.5	24.4141	85.4	70	3	1	1	1	1	2		3.59	142	104	2.37	0.85	0.78	36.66	16		59.4834	19.8733	651.221	4810.67	2.92482	205.281	14.9824	41.3838		200	1.25	0.4393	0.549125
1	2	343	53.9822	2	156.7	46.5	18.9372	70	72	2	1	2	2	2	2		4.35	143	106	2.28	1.08	0.74	8.49	14		63.19	26.4349	853.142	4856.58	7.69126	249.64	4.25521	20.8039		200	1.25	0.4391	0.548875
1	2	344	55.1521	1	175.2	74.8	24.3688	91.1	65	2	1	2	1	1	2		4.71	143	106	2.32	0.95	0.87	17.9	14		85.8896	18.2812	517.78	3930.82	6.17289	154.949	5.25998	12.0191		200	1.25	0.4821	0.602625
1	2	345	53.3192	1	183.5	92	27.3222	99.4	62	2	1	1	2	2	2		4.16	140	102	2.33	0.88	0.85	19.47	15		94.5302	22.7443	638.455	5555.99	3.9242	217.402	5.86076	38.21		200	1.25	0.4673	0.584125
1	2	346	53.1521	2	157.4	41.6	16.7913	62.1	90	1	1	1	2	2	2		4.46	141	103	2.4	1.15	0.88	16.18	17		85.5027	36.7936	664.81	7610.85	5.28532	265.863	10.3332	56.9325		200	1.25	0.4913	0.614125
1	2	347	48.8151	2	165.7	70.1	25.5313	82.7	57	1	1	3	2	2	2		4.47	138	101	2.27	1.06	0.83	26.49	13		42.6545	27.4438	618.252	6248.66	4.03743	217.789	0.989382	12.0059		200	1.25	0.4613	0.576625
1	2	348	54.3192	2	158	58.4	23.3937	76	60	2	1	3	2	2	2		4.09	140	100	2.37	1.05	0.93	19.55	15		78.8042	53.3211	746.874	6038.26	8.11721	187.934	2.62347	29.1516		200	1.25	0.4413	0.551625
1	2	349	62.6589	1	175.6	57.3	18.5826	71.5	78	3	1	2	1	1	2		3.86	143	104	2.33	0.92	0.91	35.36	14		131.13	43.4594	616.446	6819.93	5.84313	184.123	11.7024	36.5775		200	1.25	0.5146	0.64325
1	2	350	51.8178	2	160.8	63.2	24.4425	79.4	69	1	1	2	2	2	2		3.95	139	99	2.3	1.08	0.82	21.96	19		60.361	20.6102	701.586	5426.05	10.3484	220.19	3.64109	202.522		200	1.25	0.50283	0.628537
1	2	351	51.7356	1	175.3	84.5	27.4975	97.4	61	1	1	2	1	2	2		5.12	140	100	2.41	0.83	0.92	17.76	18		940.496	54.8176	599.318	6945.52	1.01493	213.369	1.80473	242.27		200	1.25	0.4747	0.593375
1	2	352	54.6534	2	161.7	68.6	26.2364	86.5	73	2	1	2	2	2	2		4.24	144	105	2.44	1.47	0.99	21.14	16		48.5943	10.2182	865.489	4253.5	5.93241	154.425	4.01085	19.011		200	1.25	0.4394	0.54925
1	2	353	60.6562	1	169.3	62.2	21.7008	79.7	97	3	1	2	2	1	2		3.72	141	106	2.28	0.94	0.79	14.33	18		68.8715	24.6756	682.175	5384.45	0.99205	203.637	4.68812	36.6625		200	1.25	0.4521	0.565125
1	2	354	58.3219	1	169.5	75.1	26.1397	94.1	78	3	1	2	2	2	2		4.67	143	98	2.56	0.81	0.73	37.88	22		64.8946	35.3906	657.092	6658.19	4.23377	255.418	3.00437	27.2886		200	1.25	0.504	0.63
1	2	355	57.1548	2	156.1	48.7	19.9859	77.8	60	2	1	2	2	2	2		3.81	143	102	2.51	1.26	0.94	26.24	17		65.6688	0.531304	847.111	2469.41	12.1755	210.312	1.84121	11.9391		200	1.25	0.4647	0.580875
1	2	356	52.1493	2	164.5	63.5	23.4662	80.5	61	2	1	2	2	2	2		4.51	141	102	2.49	1.37	0.87	23.23	18		194.81	23.7936	724.058	7291.84	18.9919	243.578	0.08	18.7591		200	1.25	0.4467	0.558375
1	2	357	53.3192	2	167.5	76.9	27.4092	94	85	2	1	3	2	1	2		4.15	142	102	2.36	1.23	0.8	14.81	18		271.003	34.2991	656.656	6424.61	9.51487	203.652	0.08	20.8995		200	1.25	0.4644	0.5805
1	2	358	53.1521	1	175.5	75.9	24.6427	92.8	72	3	1	3	1	1	2		5.11	143	103	2.41	1.04	0.96	27.21	16		264.816	38.0258	672.207	6828.26	6.78859	168.543	0.08	26.285		200	1.25	0.4764	0.5955
1	2	359	41.7301	2	162.5	70.2	26.5846	86.3	78	2	2	1	2	2	2		4.5	139	102	2.41	1.21	0.85	24.81	17		193.575	21.9763	675.118	6104.41	10.5235	166.839	0.08	0.53		200	1.25	0.4437	0.554625
1	2	360	47.3959	1	168.5	69.8	24.5842	87.5	85	2	2	1	1	2	2		4.42	141	103	2.3	1.23	0.9	18.6	18		802.102	14.6433	834.929	6106.38	7.99029	183.121	0.08	13.3218		200	1.25	0.4795	0.599375
1	2	361	47.9	2	163.2	60.2	22.6025	87	86	1	1	1	2	2	2		4.2	142	104	2.4	1.15	0.85	19.08	18		874.948	31.9395	767.259	6210.51	16.8471	200.625	0.08	0.53		200	1.25	0.4596	0.5745
1	2	362	66.8288	1	171.2	65.4	22.3136	87.5	69	1	1	1	1	1	2		4.96	142	102	2.5	0.86	0.83	25.81	18		548.114	13.8207	757.619	4414.05	12.694	184.553	8.52484	9.06089		200	1.25	0.4802	0.60025
1	2	363	63.2397	2	162.8	62.9	23.7324	86.2	77	2	1	1	2	2	2		4.81	147	107	2.35	1.17	0.82	26.9	16		502.898	5.65481	958.876	4514.06	12.3896	191	0.08	3.26874		200	1.25	0.4521	0.565125
1	2	364	48.8151	2	167.2	86.2	30.8343	99.6	72	2	1	1	2	1	2		4.72	143	104	2.47	1.17	0.89	18.75	16		285.94	14.5073	851.161	5004.04	7.65784	214.52	0.08	9.93135		200	1.25	0.4429	0.553625
1	2	365	52.7356	2	153.2	59.2	25.2234	82.5	81	2	2	1	2	1	2		4.22	144	104	2.49	1.29	0.89	23.71	20		332.126	18.8514	770.314	6764.66	11.2759	239.189	0.08	10.4778		200	1.25	0.452	0.565
1	2	366	61.7438	1	178.5	50.4	15.8181	74.8	91	1	1	1	1	1	2		4.73	143	100	2.28	1.29	0.9	20.39	17		386.956	30.0168	885.256	5959.47	19.4846	396.728	0.08	23.5143		200	1.25	0.4453	0.556625
1	2	367	62.7438	2	158	53.1	21.2706	79	76	2	1	1	2	2	2		4.08	144	103	2.45	1.08	0.91	27.15	20		515.491	38.404	731.191	7923.82	9.05508	551.638	0.08	4.66692		200	1.25	0.4807	0.600875
1	2	369	66.3274	1	161.5	53.5	20.512	84.4	76	1	1	1	1	1	2		4.75	143	104	2.33	1.07	0.94	22.09	15		389.226	22.3081	759.334	6949.07	13.5002	226.378	0.08	43.2486		200	1.25	0.4683	0.585375
1	2	370	46.6479	1	170.2	58.7	20.2637	78.4	80	2	1	2	1	1	2		4.27	145	107	2.4	0.82	0.91	10.48	16		343.986	9.4537	805.222	4953.55	13.1569	173.043	0.08	23.3225		200	1.25	0.5688	0.711
1	2	371	41.4781	2	158.5	61.5	24.4803	82.1	62	2	1	2	2	2	2		4.15	141	103	2.45	1.27	0.78	23.73	17		775.429	32.8529	713.956	4847.25	10.3792	196.534	0.08	0.53		200	1.25	0.4582	0.57275
1	2	372	51.2315	1	176.9	80.3	25.6602	94	73	2	2	1	1	1	2		4.31	143	105	2.41	1.05	1	22.33	17		426.916	23.1701	837.225	5694.29	14.5424	181.031	0.08	15.2112		200	1.25	0.4409	0.551125
1	2	373	57.237	2	163.5	64.8	24.2404	89.5	79	1	1	1	2	2	2		3.98	144	103	2.4	1.32	0.84	19.42	20		190.339	34.3604	1118.44	9179.04	15.3944	268.719	0.08	27.8709		200	1.25	0.4407	0.550875
1	2	374	52.7356	2	162	72.4	27.5873	97.5	64	1	1	3	2	1	2		4.27	142	105	2.24	0.95	0.93	17.99	17		113.916	3.50993	905.344	5659.82	9.0171	207.571	0.08	0.53		200	1.25	0.441	0.55125
1	2	375	55.7384	1	170.5	74.8	25.7308	92.1	83	2	1	3	1	1	2		4.54	146	106	2.41	0.9	0.89	28.81	18		808.659	23.441	965.511	6279.02	11.1783	191.753	0.08	12.4151		200	1.25	0.4821	0.602625
1	2	376	63.4068	1	171	63.8	21.8187	86	72	3	1	1	1	2	2		3.97	144	107	2.26	1.06	0.81	22.21	19		135.879	13.668	988.883	6483.66	11.4154	233.428	0.08	15.9052		200	1.25	0.4537	0.567125
1	2	377	58.1548	2	159.2	56.5	22.2927	79	64	1	1	1	2	1	2		4.68	145	104	2.38	1.13	0.84	21.73	19		853.463	16.2121	820.882	6369.53	11.9286	201.459	0.08	0.53		200	1.25	0.4589	0.573625
1	2	378	60.9877	2	159	64.4	25.4737	85.9	77	1	1	1	2	2	2		4.74	144	106	2.46	0.8	0.93	27.34	17		417.264	7.8908	825.199	5150.5	9.92729	217.129	0.08	0.53		200	1.25	0.477	0.59625
1	2	379	63.6589	1	173.4	86.6	28.8018	113.3	100	2	1	1	1	1	1		4.09	143	104	2.23	1.02	0.89	21.03	20		475.772	35.7518	1000.56	9087.14	15.2417	168.674	0.13562	63.7858		200	1.25	0.4674	0.58425
1	2	380	63.5767	2	149	46.9	21.1252	77.4	80	2	1	2	2	2	2		4.54	142	104	2.33	1.06	0.96	20.88	16		552.558	26.7493	798.834	7790.06	15.6502	263.772	0.08	5.06302		200	1.25	0.4515	0.564375
1	2	381	51.6507	2	154.4	53.1	22.2741	74.5	75	1	1	1	2	2	2		4.68	141	102	2.33	1.1	0.85	33.7	18		1515.83	57.8649	869.164	8021.72	16.424	242.7	0.08	14.568		200	1.25	0.4466	0.55825
1	2	382	50.1493	1	182.8	79.7	23.851	89.7	95	2	1	1	1	2	2		4.5	144	105	2.38	1	0.91	22.34	20		531.756	33.7891	698.089	7555.74	12.6303	205.7	0.08	24.692		200	1.25	0.4585	0.573125
1	2	383	58.489	1	165.9	73.8	26.8141	93.6	82	3	1	2	1	1	1		4.71	143	104	2.39	1.12	0.82	34.92	19		475.734	38.3738	628.329	5750.1	15.4702	190.426	0.08	12.6788		200	1.25	0.4688	0.586
1	2	384	63.389	1	163.2	64.7	24.292	86.5	57	2	1	1	2	1	2		4.38	141	102	2.28	0.94	0.83	22.9	16		1013.6	21.4535	725.097	4631.47	12.7777	234.118	0.08	0.53		200	1.25	0.4506	0.56325
1	2	387	54.1521	2	161.2	61.7	23.7441	89.8	71	2	1	2	2	2	2		4.31	145	105	2.41	1.27	0.85	12.77	18		281.604	0.36	910.391	4063.86	8.9174	176.671	0.08	0.53		200	1.25	0.4432	0.554
1	2	388	69.7493	2	145.4	47	22.2315	86.7	88	1	1	1	2	2	2		4.21	143	106	2.37	1.12	0.95	15.66	17		323.934	32.0894	1056.48	6449.98	20.9464	235.372	4.15532	18.464		200	1.25	0.4422	0.55275
1	2	389	51.8178	1	164	48.8	18.144	67.9	69	2	1	2	2	2	2		5.02	142	101	2.46	1.23	0.92	17.38	18		666.137	31.7476	692.767	6113.62	12.1541	283.569	0.08	14.6852		200	1.25	0.4287	0.535875
1	2	390	51.8178	2	156.1	50.8	20.8477	73.3	80	1	1	2	2	2	2		4.38	145	104	2.44	1.34	0.89	24.04	20		356.583	26.177	796.414	5556.49	17.5179	294.769	0.08	23.7475		200	1.25	0.4565	0.570625
1	2	391	58.574	2	153	80.5	34.3885	102	92	1	1	3	2	2	2		4.13	143	105	2.44	1.19	0.89	11.9	17		2369.55	123.131	762.202	8783.69	3.02366	172.455	14.3854	58.1568		200	1.25	0.4517	0.564625
1	2	392	59.489	1	166.2	61.3	22.1921	81.7	71	3	1	3	1	1	2		5.71	141	100	2.51	1.22	0.88	25.68	16		516.313	110.421	701.379	5675.85	0.36	129.876	8.00004	17.7673		200	1.25	0.4417	0.552125
1	2	393	54.7384	2	174.5	72.4	23.7765	95.3	74	1	1	1	2	2	2		4.46	143	105	2.27	1.15	0.88	9.85	18		3649.36	88.0732	893.671	4123.01	0.36	153.249	5.41986	34.0176		200	1.25	0.4468	0.5585
1	2	394	54.4014	2	155.5	51.3	21.2157	85	81	1	1	2	2	1	2		4.58	141	100	2.43	1.27	0.79	24.73	20		316.693	110.207	851.944	5584.83	0.36	197.784	3.0921	17.9603		200	1.25	0.456	0.57
1	2	395	42.6452	2	163	54.5	20.5126	75	82	2	1	2	2	2	2		4.04	141	104	2.27	1.04	0.85	17.73	17		2.36481	90.6549	672.353	4516.12	0.36	138.286	1.20957	0.53		200	1.25	0.4574	0.57175
1	2	396	51.5685	2	157.3	55.9	22.592	74.1	93	1	1	2	2	2	2		4	142	104	2.33	1.26	0.83	21.56	18		88.2943	112.262	728.709	6405.97	0.36	130.462	5.18622	30.2131		200	1.25	0.4602	0.57525
1	2	397	66.2425	2	154.3	66.1	27.7632	100.1	79	1	1	3	2	2	2		4.58	142	102	2.51	1.1	0.91	11.92	17		59.7066	98.0547	1005.61	5740.17	0.36	120.924	7.3662	26.026		200	1.25	0.458	0.5725
1	2	398	52.0644	2	164.5	44.5	16.4448	69.5	74	1	1	3	2	2	2		4.21	141	102	2.42	1.07	0.94	20.33	21		500.157	102.876	1201.32	4472.2	0.542457	135.608	6.79651	13.8577		200	1.25	0.4506	0.56325
1	2	399	60.8233	2	153.5	60.3	25.5918	93.7	86	1	1	2	2	2	2		4.47	143	102	2.38	1.15	0.83	19.54	18		564.007	105.676	848.727	4913.26	3.92554	134.423	7.15084	29.5596		200	1.25	0.4456	0.557
1	2	400	63.9877	2	153.4	42.4	18.0184	69.5	100	1	1	1	2	2	2		4.48	143	104	2.41	1.29	0.78	20.75	17		90.0831	92.6552	800.784	4671.05	1.12416	143.562	5.53425	19.4028		200	1.25	0.4427	0.553375
1	2	401	60.9877	1	167.2	77.4	27.6865	90.2	75	2	1	1	1	2	1		4.35	145	108	2.4	0.96	0.79	30.32	18		155.53	100.596	705.592	5336.73	1.14399	133.734	6.21978	37.8472		200	1.25	0.4578	0.57225
1	2	402	66.4096	1	165.2	69.6	25.5029	87.5	72	3	1	2	1	1	1		4.47	143	101	2.32	1.02	1	19.06	21		115.774	114.558	727.803	5531.59	0.36	183.175	1.12234	24.1761		200	1.25	0.4748	0.5935
1	2	405	57.4041	1	164.8	52.1	19.1833	72.4	58	2	1	2	1	1	1		4.52	146	106	2.44	1.27	0.94	17.72	19		3.33365	94.6438	672.016	4813.17	0.36	163.275	7.25431	29.1665		200	1.25	0.4606	0.57575
1	2	407	49.3986	1	171	63.6	21.7503	81	72	1	1	1	2	2	2		4.44	144	103	2.39	0.89	0.89	25.57	18		353.329	110.76	726.963	5453.87	3.90857	166.969	3.87757	19.8761		200	1.25	0.5076	0.6345
1	2	408	63.7438	1	175	72.7	23.7388	93.2	52	1	1	2	1	1	2		4.16	143	105	2.32	1.01	0.88	30.36	16		5.20226	98.1888	764.535	4468.91	1.03258	282.647	4.08267	25.1711		200	1.25	0.4524	0.5655
1	2	409	56.4014	2	154	62	26.1427	89.3	62	1	1	1	2	2	2		4.29	142	104	2.32	1.3	0.8	16.55	16		3843.98	107.628	795.03	5063.58	2.4096	164.305	2.19433	29.6752		200	1.25	0.4568	0.571
1	2	410	62.6589	2	150.2	68.7	30.4521	91	61	1	1	2	2	1	2		4.54	145	108	2.38	1.05	0.93	14.05	17		1096.56	93.7559	751.943	4373.43	4.96716	368.495	5.3594	21.8222		200	1.25	0.4477	0.559625
1	2	411	60.0699	2	166.3	65.8	23.7926	89.1	74	3	1	2	2	2	2		3.94	145	104	2.35	1.37	0.9	21.67	18		99.0429	129.315	703.269	5235.07	1.16521	168.907	3.01562	27.3804		200	1.25	0.4605	0.575625
1	2	414	63.7438	1	176.5	76.5	24.5568	94.1	76	1	1	1	1	2	2		4.27	142	104	2.39	0.88	0.82	21.36	18		83.4886	138.901	638.063	5444.6	0.36	409.983	19.0804	57.6829		200	1.25	0.4981	0.622625
1	2	415	49.0644	2	159.4	58.3	22.9452	84.5	82	2	1	1	2	2	2		3.77	143	107	2.38	1.13	0.96	16.57	17		119.816	132.911	697.327	3941.9	1.22544	131.664	11.21	30.0435		200	1.25	0.4638	0.57975
1	2	416	52.5685	1	178.5	88.9	27.9014	97.2	70	1	1	3	1	1	2		4.02	149	107	2.51	0.92	0.82	33.31	22		90.3508	135.142	577.752	5874.11	0.36	115.297	8.39186	39.8176		200	1.25	0.4745	0.593125
1	2	416	52.5685	1	178.5	88.9	27.9014	97.2	70	1	1	3	1	1	2		4.02	149	107	2.51	0.92	0.82	33.31	22		90.3508	135.142	577.752	5874.11	0.36	115.297	8.39186	39.8176		200	1.25	0.4483	0.560375
1	2	417	51.3986	2	151	51	22.3674	76.7	93	1	1	2	2	2	2		3.99	143	103	2.36	1.01	0.87	24.97	20		223.834	133.526	736.096	5959.54	0.36	129.044	3.56605	33.2287		200	1.25	0.4784	0.598
1	2	419	63.4068	2	159.2	51.2	20.2015	77.4	59	1	1	1	2	2	2		3.64	146	106	2.44	1.44	0.93	12.03	17		36.5495	133.363	731.203	3731.77	2.19999	196.25	13.0197	38.5902		200	1.25	0.5156	0.6445
1	2	420	48.9	1	180	76.2	23.5185	95.7	89	2	1	1	1	1	2		4.32	145	108	2.2	0.91	0.83	20.38	16		190.383	131.821	755.393	5586.77	1.28976	185.042	1.73896	22.4358		200	1.25	0.4892	0.6115
1	2	421	49.2315	2	165.5	56.8	20.7373	76.1	71	1	2	2	2	1	2		4.26	144	107	2.32	0.88	0.81	6.23	17		100.107	119.534	643.787	4959.89	2.0156	101.115	2.56961	10.9252		200	1.25	0.4396	0.5495
2	4	498	51.5685	2	160	58	22.6562	80	76	1	1	2	1	1	2		4.3	141	103	2.17	1.04	0.85	40.08	20		106.28	123.242	844.174	5971.83	0.36	86.4342	0.591327	14.2026		200	1.25	0.4593	0.574125
2	4	502	56.6534	2	153.5	60.1	25.5069	86.2	83	1	1	3	1	2	2		4.15	142	102	2.24	0.92	0.83	24.91	17		666.55	136.206	834.313	7536.33	0.36	94.4227	1.37106	0.53		100	2.5	0.4662	1.1655
2	4	504	49.2315	1	172.5	69.3	23.2892	89.5	91	1	1	2	2	2	2		4.87	141	102	2.32	0.89	0.85	24.67	17		140.004	143.293	745.142	8575.78	0.36	113.088	12.7438	12.9621		200	1.25	0.4822	0.60275
2	4	506	64.1575	1	153.6	46.8	19.8364	70	65	1	1	1	2	1	2		5.19	140	96	2.29	1	0.91	7.4	20		915.884	177	912.98	6983.93	0.953862	109.679	3.06837	7.30601		200	1.25	0.4842	0.60525
2	4	507	69.4123	1	154.5	50	20.9466	82	77	1	1	1	2	2	2		5.55	139	95	2.41	1.21	0.94	40.08	17		302.172	130.26	840.747	7773.04	0.36	97.406	0.362565	3.4381		200	1.25	0.4573	0.571625
2	4	507	69.4123	1	154.5	50	20.9466	82	77	1	1	1	2	2	2		5.55	139	95	2.41	1.21	0.94	40.08	17		302.172	130.26	840.747	7773.04	0.36	97.406	0.362565	3.4381		100	2.5	0.4605	1.15125
2	4	508	67.9904	2	158	54.6	21.8715	84	84	1	1	1	2	2	2		3.63	141	96	2.42	1.09	0.88	20.42	17		49.7263	129.003	857.646	5732.63	0.36	91.7677	0.08	0.53		200	1.25	0.4653	0.581625
2	4	508	67.9904	2	158	54.6	21.8715	84	84	1	1	1	2	2	2		3.63	141	96	2.42	1.09	0.88	20.42	17		49.7263	129.003	857.646	5732.63	0.36	91.7677	0.08	0.53		200	1.25	0.4514	0.56425
2	4	509	63.6589	2	161.5	62.5	23.9627	91.7	62	1	1	3	1	1	2		4.03	142	103	2.22	1	0.95	21.26	15		290.074	138.165	837.839	6575.07	0.865624	127.358	0.10041	3.92067		200	1.25	0.4803	0.600375
2	4	510	57.574	1	178.5	81	25.4219	96.2	67	1	1	2	2	2	2		4.76	141	101	2.27	1.05	0.9	18.14	16		486.56	150.201	734.708	7264.64	0.36	96.8028	1.00025	0.53		200	1.25	0.4655	0.581875
2	4	512	64.911	2	151.5	61.4	26.7512	84.6	65	1	1	1	2	2	2		5.16	144	105	2.37	1.13	0.86	14.37	15		220.203	133.203	929.499	4749.49	0.699134	91.2214	0.08	0.53		100	2.5	0.4547	1.13675
2	4	513	57.8233	2	155.2	52.6	21.8375	84	88	1	1	2	2	2	2		4.75	143	100	2.37	1.4	0.88	24.87	20		742.9	166.594	1157.09	7962.45	2.22584	119.777	0.353143	2.05301		100	2.5	0.4558	1.1395
2	4	513	57.8233	2	155.2	52.6	21.8375	84	88	1	1	2	2	2	2		4.75	143	100	2.37	1.4	0.88	24.87	20		742.9	166.594	1157.09	7962.45	2.22584	119.777	0.353143	2.05301		100	2.5	0.4659	1.16475
2	4	514	62.4918	2	154.5	68.5	28.6968	91.3	64	2	1	2	2	1	2		4.25	144	103	2.33	1	0.83	34.91	17		489.366	120.934	938.345	5497.84	2.65478	101.892	0.08	7.07768		100	2.5	0.4611	1.15275
2	4	514	62.4918	2	154.5	68.5	28.6968	91.3	64	2	1	2	2	1	2		4.25	144	103	2.33	1	0.83	34.91	17		489.366	120.934	938.345	5497.84	2.65478	101.892	0.08	7.07768		200	1.25	0.4903	0.612875
2	4	515	64.6589	1	160.2	66.2	25.7948	92	78	1	1	2	2	2	2		4.96	143	101	2.28	0.9	0.75	24.36	18		1501.65	161.014	777.047	7250.38	2.91122	94.227	6.81951	8.61036		100	2.5	0.4677	1.16925
2	4	516	59.9849	2	153.7	58.5	24.7633	80.6	75	2	1	1	2	2	2		4.2	142	101	2.33	1.15	0.79	28.06	17		1338.27	157.507	819.392	7512.14	0.36	115.928	0.08	5.02109		100	2.5	0.4457	1.11425
2	4	517	57.4041	2	154.6	58.1	24.3084	75.5	89	1	1	2	2	2	2		5.09	140	99	2.26	1.21	0.81	18.62	16		314.645	156.833	753.286	6605.82	7.19644	101.357	0.09	18.1959		200	1.25	0.45	0.5625
2	4	517	57.4041	2	154.6	58.1	24.3084	75.5	89	1	1	2	2	2	2		5.09	140	99	2.26	1.21	0.81	18.62	16		314.645	156.833	753.286	6605.82	7.19644	101.357	0.09	18.1959		200	1.25	0.5106	0.63825
2	4	518	56.3192	2	146.3	52.3	24.435	76.3	78	2	1	2	1	2	2		4.13	139	103	2.24	1.23	0.76	13.99	17		112.884	156.028	973.485	5940.66	6.88688	99.6332	0.09	19.8443		200	1.25	0.4502	0.56275
2	4	519	62.0726	2	156.1	55.5	22.7765	83.5	68	1	1	2	2	2	2		5.83	141	102	2.32	1.15	0.83	11.53	17		318.312	161.093	929.977	5117.68	6.71558	114.721	0.09	20.4954		200	1.25	0.447	0.55875
2	4	520	63.826	2	163	59.8	22.5074	91.2	88	1	1	2	1	2	2		4.59	141	100	2.35	1.2	0.83	30.54	19		3162	93.7619	867.045	5794.06	1.72088	113.917	0.08	0.53		200	1.25	0.4513	0.564125
2	4	521	62.826	2	144.2	53.6	25.7771	79.6	68	1	1	2	2	2	2		4.39	142	101	2.33	1.11	0.9	18.93	17		34.2678	75.3566	692.177	5635.12	0.36	92.3908	0.08	4.85553		200	1.25	0.4537	0.567125
2	4	522	64.6589	1	166	68.2	24.7496	102.2	60	1	1	2	2	1	2		4.18	140	101	2.17	0.98	0.85	21.63	18		4776.76	99.3055	834.457	5591.84	2.3298	105.321	0.08	2.68155		200	1.25	0.4667	0.583375
2	4	524	59.9849	1	162.2	59	22.4259	86.5	64	1	1	2	2	2	2		5.38	142	99	2.35	1.16	0.84	14.23	18		28.9132	92.1189	842.269	6326.16	0.957827	74.8206	0.89993	7.35811		200	1.25	0.4815	0.601875
2	4	526	54.0671	2	163.5	70.1	26.223	101	75	2	1	2	1	1	2		4.56	139	101	2.23	1.14	0.88	15.29	16		1984.41	75.7	887.607	5745.36	0.36	85.8849	0.08	0.53		200	1.25	0.456	0.57
2	4	530	47.3959	2	164.5	54.5	20.1402	71	64	2	1	2	2	2	2		4.47	140	100	2.23	1.12	0.94	26.81	17		14.9128	71.3893	721.305	5025.16	0.36	78.7411	0.08	0.53		200	1.25	0.5152	0.644
2	4	531	57.489	1	164.5	53.4	19.7337	86	76	1	1	2	1	1	2		5.04	143	100	2.36	0.97	0.88	25.36	22		19.0763	76.9152	752.188	5604.19	0.36	99.8812	2.08269	22.1292		200	1.25	0.5403	0.675375
2	4	532	50.5685	2	163.5	49.5	18.517	76.5	93	1	1	2	2	2	2		4.48	138	96	2.24	1.08	0.95	7.7	22		2738.12	59.4541	1349.98	6701.2	3.86204	78.1085	0.08	0.53		200	1.25	0.4534	0.56675
2	4	533	53.8205	2	161.2	71.4	27.4769	98.5	71	1	1	2	1	1	2		4.23	141	97	2.43	1.07	0.8	29.03	23		1961.65	92.1	775.697	5864.19	0.592151	79.7189	0.08	0.53		200	1.25	0.4769	0.596125
2	4	534	54.3192	2	154.9	51.3	21.3803	84.5	59	1	1	3	2	1	2		5.51	140	100	2.32	1.11	0.98	21.76	20		2776.11	86.535	737.156	6043.58	0.36	73.8781	0.08	0.53		200	1.25	0.5007	0.625875
2	4	535	59.9082	2	154.7	57.4	23.9845	83.2	83	1	1	1	2	2	2		4.82	143	99	2.42	1.34	0.81	18.98	22		17.7755	97.5083	823.829	4923.53	0.36	75.7736	0.08	0.53		200	1.25	0.5037	0.629625
2	4	536	63.3247	2	161.5	58.7	22.5057	89.5	61	1	1	2	1	1	2		5.21	140	101	2.37	1.36	0.97	14.94	16		167.855	98.0365	838.58	4815.9	0.36	105.052	0.08	0.53		200	1.25	0.4666	0.58325
2	4	537	48.9	2	158.5	60.7	24.1618	78	78	1	1	2	1	1	2		4.46	138	98	2.35	1.32	0.74	18.43	16		18.0113	121.85	832.45	7762.89	0.36	130.774	0.08	0.53		200	1.25	0.453	0.56625
2	4	539	53.8205	1	171	70	23.939	92.7	61	3	1	2	2	2	2		4.78	140	97	2.4	1.17	0.86	35.02	19		192.857	87.2469	758.864	7815.29	0.36	108.75	8.39195	3.11199		200	1.25	0.4768	0.596
2	4	540	53.5712	1	177	66.4	21.1944	79	72	3	1	2	2	2	2		4.34	140	102	2.36	0.85	0.89	30.56	16		25.7094	91.2755	648.573	5964.1	0.36	83.2951	2.53107	0.53		200	1.25	0.5018	0.62725
2	4	542	46.4808	1	173	58.5	19.5463	77.4	69	2	1	1	2	2	2		4.75	139	99	2.28	1.23	0.9	7.04	18		412.37	162.742	1064.02	8012.01	0.36	90.0485	0.267161	25.0813		200	1.25	0.4917	0.614625
2	4	544	45.9767	2	155.5	65.9	27.2536	87.5	88	1	1	2	1	1	2		4.03	139	98	2.24	1.16	0.78	19.55	19		863.711	160.022	943.684	7312	0.36	104.438	6.93604	27.6548		200	1.25	0.4575	0.571875
2	4	545	49.0644	2	161.5	47.6	18.25	66.7	74	1	1	2	2	2	2		4.4	139	98	2.3	1.26	0.87	10.01	18		716.599	139.604	1025.08	5549.23	0.36	96.389	0.520967	13.3679		200	1.25	0.4641	0.580125
2	4	546	66.9904	2	156.7	53.4	21.7472	80.4	77	1	1	3	1	2	1		4.43	141	100	2.25	1.34	0.8	32.08	18		893.204	170.93	883.299	6035.14	0.36	103.023	0.392021	31.7901		200	1.25	0.4944	0.618
2	4	546	66.9904	2	156.7	53.4	21.7472	80.4	77	1	1	3	1	2	1		4.43	141	100	2.25	1.34	0.8	32.08	18		893.204	170.93	883.299	6035.14	0.36	103.023	0.392021	31.7901		200	1.25	0.4578	0.57225
2	4	547	52.9027	1	173	64.2	21.4508	81	61	1	1	2	1	1	2		5.17	138	102	2.34	0.97	0.94	12.72	17		3.32	152.285	910.537	6899.51	0.36	85.8155	3.68957	28.8314		200	1.25	0.4608	0.576
2	4	549	69.4123	1	167.2	55.4	19.817	72.7	59	1	1	3	2	2	2		5.48	142	100	2.25	0.94	0.94	35.56	21		8.62	182.329	813.254	7429.1	0.36	74.5232	0.08	27.4949		200	1.25	0.4776	0.597
2	4	551	59.1548	2	147.2	51	23.5372	78.2	88	1	1	3	2	2	2		5.22	140	100	2.45	1.32	0.86	34.36	21		375.999	138.179	1008.87	6283.6	0.36	97.6478	0.08	10.5135		200	1.25	0.4919	0.614875
2	4	552	59.0699	2	157.6	59.6	23.9957	86.6	77	1	1	3	1	1	2		4.49	146	107	2.27	1.23	0.87	17.72	19		4.94	151.319	1000.52	8128.49	0.36	86.816	0.108714	20.6512		200	1.25	0.4501	0.562625
2	4	552	59.0699	2	157.6	59.6	23.9957	86.6	77	1	1	3	1	1	2		4.49	146	107	2.27	1.23	0.87	17.72	19		4.94	151.319	1000.52	8128.49	0.36	86.816	0.108714	20.6512		200	1.25	0.4665	0.583125
2	4	554	48.2288	1	162.8	57.5	21.695	78.2	77	1	1	2	1	1	2		4.83	141	100	2.28	1	0.8	21.37	21		5.02	149.596	851.751	6551.84	0.36	87.4835	6.60711	23.1339		200	1.25	0.481	0.60125
2	4	556	65.3274	2	152.9	53.7	22.9699	81.2	72	1	1	2	2	2	2		4.56	142	100	2.42	1.29	0.87	17.33	19		71.3995	137.315	793.717	7097.96	0.36	118.595	0.08	21.858		200	1.25	0.4663	0.582875
2	4	557	57.9082	2	160.5	59.6	23.1364	90.5	107	1	1	1	1	1	2		5.28	145	102	2.5	1.01	0.79	22.78	21		672.194	133.331	869.65	5610.17	0.36	84.2457	0.08	13.8778		200	1.25	0.4729	0.591125
2	4	559	58.9849	2	164	52.6	19.5568	85.5	76	1	1	2	2	2	2		4.73	142	100	2.37	1.38	0.96	27.06	20		4.31	132.804	905.354	5277.04	0.36	92.8491	0.08	10.9463		200	1.25	0.456	0.57
2	4	561	58.489	2	154.2	59.8	25.1497	89	72	1	1	1	2	2	2		4.49	144	99	2.36	1.21	0.85	20.61	24		2711.54	125.787	967.78	6417.36	0.36	76.8424	0.08	13.8869		200	1.25	0.4613	0.576625
2	4	563	70.163	1	164.2	58.3	21.6233	78.6	65	1	1	2	1	2	2		5.62	142	101	2.33	0.86	0.94	18.69	19		1393.97	129.963	765.532	5789.87	0.36	83.681	0.08	20.0051		200	1.25	0.4796	0.5995
2	4	565	62.911	1	176	72.9	23.5343	86	67	1	1	2	1	1	2		5.8	139	98	2.26	1.21	1	20.12	20		230.566	139.496	903.713	7613.58	0.36	84.3418	0.648298	17.1249		200	1.25	0.4665	0.583125
2	4	566	44.4781	1	168	80.3	28.451	101.5	80	2	1	2	1	1	2		4.64	143	100	2.29	1.2	0.89	26.34	21		2840.24	139.378	775.324	6036.45	0.36	110.52	2.20826	11.5951		200	1.25	0.443	0.55375
2	4	567	51.7356	1	170.1	62.1	21.4626	78.1	56	1	1	3	2	2	2		5.37	140	100	2.3	1.08	0.79	24.1	17		4.63	128.33	769.986	5667.3	0.36	75.6788	0.08	19.4595		200	1.25	0.4844	0.6055
2	4	568	47.6479	1	167	63.5	22.7688	85.8	78	1	1	3	2	1	2		5.42	142	99	2.51	1.24	0.89	33.71	21		4.02	128.453	732.355	6620.19	0.36	84.1577	5.08764	32.6297		100	2.5	0.4799	1.19975
2	4	569	45.4808	2	156.5	55	22.4561	83.5	85	1	1	3	2	1	2		4.28	142	101	2.36	1.37	0.88	24.31	18		158.676	129.303	866.165	5399.43	0.36	53.6877	0.08	21.6216		200	1.25	0.4539	0.567375
2	4	570	66.7466	1	168.5	59.7	21.0269	80.7	81	1	1	2	2	1	2		5.26	142	99	2.46	1.02	0.8	49.11	21		658.811	139.658	763.684	6900.52	0.36	74.119	0.181831	19.8699		200	1.25	0.507	0.63375
2	4	571	50.2315	2	159	52.6	20.8061	87.6	57	1	1	1	2	2	2		5.56	146	101	2.43	1.18	0.79	23.83	24		5615.57	127.705	982.966	5468.64	18.1818	83.3787	0.269425	23.1512		200	1.25	0.4491	0.561375
2	4	572	50.9795	2	148.2	50.4	22.9474	76.1	65	1	1	2	1	1	1		4.44	142	102	2.42	1.18	0.93	31.75	19		5.13	124.352	806.798	6123.59	47.5433	102.953	0.606155	5.91271		200	1.25	0.4512	0.564
2	4	573	44.8123	2	154.2	59	24.8132	81.2	97	1	1	1	2	1	2		4.58	140	100	2.32	1.1	0.89	16.08	19		2336.57	135.995	811.732	6545.83	0.36	106.386	1.1961	331.063		200	1.25	0.4951	0.618875
2	4	574	53.5712	2	156	39.7	16.3133	76.2	79	1	1	1	1	1	2		5.19	140	96	2.47	1.51	0.88	24.21	21		1067.53	130.535	787.285	6368.35	0.36	71.2385	0.514775	113.382		200	1.25	0.4539	0.567375
2	4	575	42.7301	1	178.8	79.6	24.8988	94.5	75	2	1	2	1	1	1		4.11	143	101	2.37	0.97	0.89	32.95	21		249.975	134.366	727.24	5849.49	0.36	109.073	0.08	18.3201		200	1.25	0.4734	0.59175
2	4	576	65.8288	2	157.5	76.1	30.6778	98.6	80	1	1	1	2	1	2		4.87	144	104	2.32	1.25	0.79	16.93	21		962.305	128.993	837.928	5549.34	0.36	106.104	0.08	35.3727		200	1.25	0.4485	0.560625
2	4	577	60.8233	2	157.5	47.7	19.229	83.2	62	1	1	1	2	2	2		4.37	145	104	2.26	1.3	0.91	20.18	19		1107.59	139.835	861.287	5396.34	12.6962	87.5356	0.08	28.1129		200	1.25	0.4961	0.620125
2	4	578	52.4836	2	166.3	65.1	23.5395	89.2	69	1	1	3	1	1	1		5.61	142	99	2.2	1.06	0.95	20.29	20		189.92	82.2277	827.349	3503.53	15.7406	69.7592	0.08	9.70828		200	1.25	0.4859	0.607375
2	4	579	49.1493	1	174.5	64.5	21.1821	74.5	64	1	1	1	2	1	1		4.44	146	102	2.4	1.3	0.85	31.21	23		561.199	129.391	658.122	7056.48	38.7041	97.5918	6.47738	16.0654		200	1.25	0.497	0.62125
2	4	580	49.4836	2	155.4	48.7	20.1663	81	69	1	1	2	2	1	2		4.53	144	103	2.53	1.21	0.91	32.35	19		311.221	126.215	947.516	6085.78	3.03076	95.3114	0.114265	12.8988		200	1.25	0.4459	0.557375
2	4	581	49.7356	1	169.4	65.7	22.8949	81.5	73	1	1	2	2	1	2		5.7	143	95	2.35	1.28	0.79	24.77	22		3.97989	131.315	777.363	7890.8	3.50373	98.5465	0.08	10.901		200	1.25	0.498	0.6225
2	4	582	57.9849	2	150.5	59.7	26.3573	91.6	53	1	1	2	1	1	1		4.69	142	100	2.3	1.44	1.01	23.67	20		4.74961	132.573	1018.77	5561.59	8.83516	83.046	0.208563	12.9069		200	1.25	0.4567	0.570875
2	4	583	66.3274	2	161.5	63.3	24.2694	89.8	65	1	1	3	2	2	2		4.22	143	101	2.33	1.23	0.94	19.94	20		3.59008	156.184	839.508	4704.13	7.61755	96.7236	0.08	7.86612		200	1.25	0.4506	0.56325
2	4	585	64.0726	1	169.8	58.3	20.2206	81.4	45	3	1	2	2	2	2		4.97	141	101	2.34	1.16	0.89	12.3	20		3.65828	120.751	816.539	4686.29	9.2669	74.1384	31.6312	14.0662		200	1.25	0.4615	0.576875
2	4	586	59.489	2	171	67	22.913	67	87	2	1	2	1	1	2		4.87	142	101	2.37	1.21	0.86	14.27	21		3.12999	121.039	781.72	5755.14	8.77203	93.4641	0.08	8.53555		200	1.25	0.4518	0.56475
2	4	587	57.7411	2	149.5	44.6	19.955	77.5	64	1	1	2	2	2	2		4.8	141	99	2.37	1.25	0.9	25.74	18		3.02096	124.39	870.506	6176.47	9.54554	96.327	0.08	7.60628		200	1.25	0.457	0.57125
2	4	588	42.974	2	155.4	57.8	23.9346	80.7	73	1	1	2	1	1	2		5.29	141	101	2.7	0.8	0.95	38.95	19		3.50827	128.329	795.366	6269.11	8.95847	95.3171	0.08	15.9323		200	1.25	0.4724	0.5905
2	4	589	54.8205	1	164.5	51.9	19.1794	88.3	89	1	1	1	1	1	2		4.28	139	98	2.29	0.97	0.89	22.92	20		2.89229	99.3629	756.009	4849.72	6.35697	62.7347	0.441534	6.77129		200	1.25	0.473	0.59125
2	4	591	43.974	2	158.5	56.1	22.3308	71	78	1	1	3	2	2	2		4.49	141	99	2.34	1.31	0.92	8.28	22		4.05818	122.605	843.281	5332.23	8.47052	66.0005	0.376829	7.39789		200	1.25	0.4571	0.571375
2	4	594	67.9904	1	164.5	71.6	26.4595	94.2	88	3	1	1	1	1	1		4.55	141	104	2.11	1.06	0.87	10.19	17		3.0459	116.805	950.928	5028.16	7.21953	88.7318	0.08	16.1808		200	1.25	0.4605	0.575625
2	4	596	50.7356	2	155	55.3	23.0177	78	70	1	1	2	1	1	1		3.75	143	102	2.26	0.95	0.8	37.65	20		2.93731	<4.5	208.535	997.954	0.36	17.7794	0.16672	0.53		200	1.25	0.4831	0.603875
2	5	601	50.5685	2	156	48.4	19.8882	80	75	1	1	2	2	2	1		4.76	140	100	2.28	1.2	0.79	16.69	17		2.9671	120.771	1030.23	5564.67	7.95027	88.8047	3.23136	9.53591		100	2.5	0.463	1.1575
2	5	603	58.489	2	160	73	28.5156	100	81	1	1	1	2	2	2		4.42	143	104	2.24	1.21	0.88	15.62	15		2.93347	136.161	764.332	7079.82	7.38694	88.2632	0.306401	10.4175		200	1.25	0.4662	0.58275
2	5	604	50.1493	2	166.5	64.2	23.1583	94	84	1	1	2	2	2	2		4.27	139	102	2.17	0.97	0.83	33.02	13		2.89344	122.191	845.729	4462.29	6.14729	81.3212	0.08	15.0121		200	1.25	0.4624	0.578
2	5	605	47.8151	2	162.8	71.9	27.1281	95	86	1	1	1	2	1	2		4.03	140	101	2.25	1.16	0.88	13.31	19		3.6661	125.091	891.883	7706.3	6.46383	96.05	0.149866	8.38356		200	1.25	0.4507	0.563375
2	5	606	53.0671	2	164.5	69.9	25.8312	90	69	1	1	2	2	1	2		4.04	142	98	2.36	1.3	0.87	16.85	19		3.58104	125.678	836.793	5240.68	7.31188	87.4257	0.08	12.7074		200	1.25	0.4471	0.558875
2	5	607	61.5767	2	161	66.2	25.5391	93	102	1	1	3	2	2	2		4.74	144	102	2.35	1.1	0.86	29.63	16		3.3224	155.499	920.457	7465.85	8.0066	112.805	0.271734	17.9483		200	1.25	0.4694	0.58675
2	5	608	70.4973	1	168	65.2	23.1009	89	74	1	1	1	2	2	2		4.7	143	99	2.33	0.9	0.86	18	20		3.47647	129.438	868.357	5961.01	7.85182	71.638	0.08	10.312		200	1.25	0.4768	0.596
2	5	610	54.9822	2	162	76.3	29.0733	99	79	1	1	2	1	1	2		4.35	143	102	2.16	1.24	0.8	16.09	17		158.887	119.66	918.749	4547.77	6.19153	64.593	0.08	20.9416		200	1.25	0.4729	0.591125
2	5	611	57.574	1	171	74	25.3069	99	87	3	1	2	2	1	2		4.58	142	101	2.45	0.86	1	28.48	19		494.223	137.316	775.869	5518.42	8.50952	90.2243	0.86815	23.4506		200	1.25	0.4765	0.595625
2	5	612	56.574	2	164.5	60.9	22.5053	90	82	1	1	2	1	2	2		4.33	142	100	2.52	1.14	0.93	25.34	20		4.52392	140.181	887.87	7241.84	7.92752	80.3574	2.70482	17.9097		200	1.25	0.4523	0.565375
2	5	613	50.0644	2	159	59.4	23.4959	92	90	1	1	1	1	1	2		4.7	141	98	2.35	1.12	0.91	17.41	20		5.07215	151.762	853.4	5097.49	7.23584	241.611	6.05919	40.4024		200	1.25	0.4667	0.583375
2	5	614	59.237	1	173	76.3	25.4937	94	68	2	2	1	1	1	2		140	102	2.28	1.08	0.9	27.04	17	0.91		2227.01	137.846	916.3	6496.72	10.1765	81.9441	0.08	11.1893		200	1.25	0.4658	0.58225
2	5	615	53.6534	2	162	57.1	21.7574	87	73	1	1	1	1	1	2		3.98	144	103	2.26	1.18	0.86	25.02	16		5.06944	123.532	814.243	6154.28	10.6873	97.148	0.08	14.4553		200	1.25	0.4422	0.55275
2	5	616	60.489	2	154	60.6	25.5524	93	99	1	1	1	2	1	2		4.69	142	99	2.48	1.25	0.97	22.37	22		580.419	169.359	838.283	6036.57	9.48088	74.3902	0.08	19.9922		200	1.25	0.4552	0.569
2	5	617	49.9795	2	170.5	50.3	17.3029	70	85	1	1	1	2	2	2		4.4	141	102	2.26	1.19	0.84	31.68	17		986.631	153.043	957.956	7325.37	10.1901	114.898	0.08	39.4859		200	1.25	0.4595	0.574375
2	5	618	66.8288	1	166	59.5	21.5924	69	61	1	1	1	2	2	2		143	102	2.38	0.83	0.94	16.36	19	1.57		646.733	140.922	786.93	7522.87	10.5315	114.381	0.08	19.0306		200	1.25	0.524	0.655
2	5	619	56.9849	1	170.5	50.3	17.3029	70	89	1	1	1	2	1	2		4.47	144	104	2.36	1.02	0.92	34.3	18		2912.21	132.961	888.802	7510.65	8.47474	85.333	1.69454	26.9813		200	1.25	0.507	0.63375
2	5	620	56.5712	1	174	69.1	22.8234	86	72	2	2	2	2	2	2		5.09	143	103	2.38	1.1	0.92	21.2	17		115.413	138.204	748.127	5758.17	10.3977	94.3522	4.74622	41.8657		200	1.25	0.4847	0.605875
2	5	621	61.7438	1	168.5	68.5	24.1263	88	71	3	1	3	2	1	1		4.33	144	103	2.29	0.97	0.86	24.04	17		172.601	131.826	820.051	6132.17	9.00021	106.767	0.08	27.4213		200	1.25	0.4973	0.621625
2	5	622	52.5685	2	160	89.4	34.9219	103	76	1	1	8	2	2	2		143	103	2.21	0.92	0.65	30.27	17	0.75		513.266	119.987	784.408	4826.35	8.54819	96.8225	0.08	23.5679		200	1.25	0.4533	0.566625
2	5	623	51.3986	1	166	64.1	23.2617	78	61	2	1	2	2	2	2		4.59	142	102	2.33	0.96	0.89	27.76	17		54.5579	121.773	813.501	6878.18	8.01777	55.0189	0.53595	4.79607		200	1.25	0.574	0.7175
2	5	624	56.9849	2	157.5	53.9	21.7284	80	77	1	1	2	1	2	2		4.48	143	101	2.34	1.12	0.85	16.85	17		3.90088	129.599	719.38	5915.32	8.28054	80.9775	12.4191	20.7765		200	1.25	0.4706	0.58825
2	5	625	52.2315	2	153	47.1	20.1205	74	65	1	1	1	2	2	2		100	2.5	1.17	0.98	30.08	17	0.86	2		4.70937	129.294	831.919	6446.6	9.43713	89.0993	0.08	17.6558		200	1.25	0.4453	0.556625
2	5	626	54.5712	2	157	60.3	24.4635	79	65	1	1	2	1	1	2		4.16	143	100	2.36	1.1	0.85	12.41	21		106.535	137.781	954.963	6230.83	10.4487	142.263	0.08	15.1503		200	1.25	0.473	0.59125
2	5	627	53.5712	2	152	62.8	27.1814	91	73	1	1	2	2	1	1		4.94	143	104	2.22	1.1	0.81	25.3	16		4.28902	177.526	826.839	6883.82	10.9866	112.461	0.569375	26.5178		200	1.25	0.4531	0.566375
2	5	628	63.4918	2	157	78.5	31.8471	104	77	1	1	1	2	2	2		4.4	142	97	2.41	1.27	0.94	33.95	22		3.82626	149.282	745.714	6432.88	10.0118	71.415	0.08	13.1624		200	1.25	0.4648	0.581
2	5	629	53.9822	2	163.5	58.5	21.8837	78	72	2	1	2	2	2	2		4.76	141	100	2.26	1.38	0.88	18.46	15		4.13457	144.783	855.685	6494.47	11.875	67.0163	0.08	21.2597		200	1.25	0.455	0.56875
2	5	630	49.7356	2	160	59.7	23.3203	84	72	1	1	1	2	2	2		4.07	141	99	2.26	1.05	0.88	12.4	16		1958.16	136.689	780.387	7120.03	18.6251	95.2927	0.08	26.0556		200	1.25	0.4502	0.56275
2	5	630	49.7356	2	160	59.7	23.3203	84	72	1	1	1	2	2	2		4.07	141	99	2.26	1.05	0.88	12.4	16		1958.16	136.689	780.387	7120.03	18.6251	95.2927	0.08	26.0556		200	1.25	0.4437	0.554625
2	5	631	60.7411	2	163	73.2	27.5509	94	82	1	1	2	2	2	2		4.04	144	105	2.28	1.44	0.81	21.64	20		3.96105	136.619	923.3	7736.39	12.7428	93.0704	0.08	30.0055		200	1.25	0.4462	0.55775
2	5	632	65.4096	1	162	61.5	23.4339	81	76	1	1	2	2	2	2		4.76	145	98	2.56	1.25	0.92	16.65	24		58.7446	149.992	782.054	7622.61	11.1977	107.361	0.08	17.8136		200	1.25	0.4486	0.56075
2	5	633	62.4918	2	166	61.8	22.4271	82	68	1	1	2	1	1	1		4.62	145	103	2.43	1.16	1	28.44	18		4.15905	132.775	904.92	6993.3	11.4362	95.233	0.202254	19.6552		200	1.25	0.4479	0.559875
2	5	634	63.826	2	147	56.6	26.1928	84	63	1	1	1	1	1	2		4.29	142	101	2.25	1.19	0.83	21.66	18		77.1601	134.341	861.655	7198.39	11.333	62.9754	0.08	18.651		200	1.25	0.469	0.58625
2	5	635	56.7384	2	162	59.7	22.7481	75	79	1	1	3	2	2	2		4.41	143	101	2.44	1.25	0.85	21.3	17		4.56155	132.842	794.106	5586.55	11.8861	82.2556	0.08	16.5753		200	1.25	0.45276	0.56595
2	5	636	59.489	1	163.5	63.2	23.6419	78	63	2	1	3	2	1	2		4.9	145	103	2.42	1.23	0.79	32.55	19		3.45987	124.697	890.465	4751.92	10.5502	71.7831	0.08	13.8753		200	1.25	0.4696	0.587
2	5	637	42.1438	2	164	62.1	23.0889	78	73	3	1	3	1	2	2		4.08	142	101	2.17	1.08	1.01	25.42	20		3.30354	140.603	601.189	5729.79	11.8874	80.1059	0.08	13.8707		200	1.25	0.4759	0.594875
2	5	638	48.2288	2	159	55.7	22.0324	88	67	1	1	3	2	2	2		4.24	142	102	2.29	1.21	0.88	31.68	17		10.5684	123.447	863.457	5849	12.0661	111.488	0.209997	8.31022		200	1.25	0.4442	0.55525
2	5	639	49.7356	1	172.5	74.6	25.0704	91	66	1	1	1	2	1	2		5.09	145	106	2.45	1.09	1.02	23.51	16		1033.38	125.951	835.641	4124.02	13.5935	77.916	0.08	8.43949		200	1.25	0.4796	0.5995
2	5	640	67.1603	1	163	56.4	21.2277	70	77	2	1	1	2	2	2		3.94	144	104	2.23	1.16	0.89	32.41	17		536.525	128.296	783.088	6426.01	11.7413	103.597	0.776846	24.8898		200	1.25	0.5332	0.6665
2	5	641	48.7329	2	173.5	63	20.9287	83	92	1	1	2	2	2	2		4.24	143	101	2.26	1.39	0.84	22.03	19		11.7569	118.662	760.328	6735.02	10.5148	86.8398	0.983126	21.266		200	1.25	0.4474	0.55925
2	5	642	60.489	2	147.5	45.9	21.0974	77	70	1	1	3	2	1	2		4.71	145	102	2.29	1.2	1.03	14.48	20		3.14437	131.404	809.866	4307.05	11.3496	84.8753	0.08	7.39391		200	1.25	0.4516	0.5645
2	5	643	62.3247	1	168.5	63.1	22.2244	77	71	2	1	3	2	2	2		4.87	144	103	2.4	0.94	0.94	22.59	16		5710.31	120.936	865.672	5921.95	9.85919	63.7791	0.08	5.03646		200	1.25	0.4751	0.593875
2	5	644	54.1521	2	158	55.7	22.3121	79	56	1	1	1	1	1	2		4.5	143	103	2.38	1.15	0.86	15.09	16		3.69517	125.607	903.59	5907.31	11.1054	81.2165	0.751657	7.71963		200	1.25	0.462	0.5775
2	5	645	64.5767	2	153.5	70.5	29.9207	97	68	1	1	2	1	1	1		4.08	145	104	2.31	1.11	0.8	22.87	21		10.8533	114.659	816.958	5543.82	10.775	88.4071	0.08	13.3038		200	1.25	0.4525	0.565625
2	5	645	64.5767	2	153.5	70.5	29.9207	97	68	1	1	2	1	1	1		4.08	145	104	2.31	1.11	0.8	22.87	21		10.8533	114.659	816.958	5543.82	10.775	88.4071	0.08	13.3038		200	1.25	0.4405	0.550625
2	5	646	54.9055	2	165	69.5	25.528	83	78	1	1	2	2	1	2		4.35	142	101	2.32	1.09	0.91	19.95	16		3.6452	133.653	834.119	7203.53	10.6414	132.742	0.08	50.9644		200	1.25	0.452	0.565
2	5	647	55.9822	1	169	71.6	25.0692	91	71	2	1	2	2	1	2		4.72	145	105	2.22	0.97	0.9	26.99	16		4.40824	135.058	816.811	6870.21	9.82972	93.958	0.268287	8.10497		200	1.25	0.4546	0.56825
2	5	648	49.9027	1	168.5	61.6	21.6961	86	74	1	1	2	2	1	2		3.39	146	103	2.23	0.81	0.85	28.68	23		3.90681	143.644	809.044	8303.17	12.853	120.621	0.414765	20.8995		200	1.25	0.4669	0.583625
2	5	649	55.9822	2	157	68.5	27.7902	92	92	2	1	3	2	1	2		4.25	146	103	2.35	1.13	0.98	12.2	20		4.29956	151.148	768.792	7934.53	12.2578	131.669	11.9087	28.8796		200	1.25	0.4486	0.56075
2	5	650	40.974	2	171.5	59	20.0597	77	89	1	1	3	2	2	2		5.35	141	101	2.4	1.27	0.76	32.31	15		54.8394	138.899	847.071	6586.51	12.8092	95.5625	0.08	11.554		200	1.25	0.4479	0.559875
2	5	651	50.3164	2	154	66.4	27.998	87	75	1	1	1	2	2	2		4.35	146	103	2.3	1.33	0.87	33.17	20		4.22463	121.295	724.423	5939	10.7876	91.1502	0.232721	12.6643		200	1.25	0.4445	0.555625
2	5	652	64.9904	2	162	63.3	24.1198	82	73	1	1	1	1	1	1		4.38	144	102	2.25	1.41	0.83	18.17	16		3.22294	121.651	706.858	6238.42	9.08147	79.3242	0.08	26.8433		200	1.25	0.4554	0.56925
2	5	653	65.9904	1	170	63.1	21.8339	81	74	3	1	1	1	1	1		4.42	144	102	2.48	0.99	1.02	40.03	21		3.48971	104.366	1050.45	3839.56	14.1781	94.2501	0.08	1.82526		200	1.25	0.4818	0.60225
2	5	654	64.2397	1	158	46.1	18.4666	70	100	1	1	1	1	1	2		4.96	148	102	2.47	1.16	0.99	27.53	24		4.03464	131.619	896.19	5512.14	10.6593	106.382	0.08	14.844		200	1.25	0.4861	0.607625
2	5	655	61.4918	2	139.5	44.7	22.9699	69	77	1	1	1	1	1	2		3.72	144	99	2.41	1.36	0.87	16.83	20		3.65501	136.375	1053.88	8156.08	11.6726	97.6926	0.4168	18.6829		200	1.25	0.4423	0.552875
2	5	656	59.489	2	153.5	62.6	26.5679	88	87	1	1	1	1	1	2		4.31	146	104	2.34	1.01	0.78	18.12	22		3.18338	133.671	938.058	7390.31	11.6394	90.3869	0.08	17.7915		200	1.25	0.4475	0.559375
2	5	660	57.489	2	150	61.5	27.3333	87	68	1	1	1	2	1	2		4.9	146	100	2.41	1.21	0.88	19.89	23		3.58534	112.909	921.161	4312.72	8.68724	106.186	0.0982103	12.6408		200	1.25	0.4622	0.57775
2	5	661	62.1575	1	178	59.7	18.8423	70	77	1	1	1	2	2	2		4.85	147	102	2.49	0.82	0.96	33.48	20		3.25889	115.749	859.303	5340.05	7.27806	80.0255	0.08	9.20964		200	1.25	0.4679	0.584875
2	5	661	62.1575	1	178	59.7	18.8423	70	77	1	1	1	2	2	2		4.85	147	102	2.49	0.82	0.96	33.48	20		3.25889	115.749	859.303	5340.05	7.27806	80.0255	0.08	9.20964		200	1.25	0.492	0.615
2	5	662	54.8205	2	167.5	66.3	23.6311	85	84	1	1	2	2	2	2		4.94	144	101	2.46	1.33	0.96	29.63	20		90.9094	121.199	938.317	4983.32	8.34583	58.0415	1.74553	51.8952		200	1.25	0.4444	0.5555
2	5	663	49.3164	1	164	75.2	27.9595	93	75	1	1	2	2	2	2		4.38	145	103	2.28	0.99	0.91	35.23	20		2.83393	110.698	868.56	5867.3	6.86109	70.6688	0.08	3.01442		200	1.25	0.4635	0.579375
2	5	664	64.4918	1	175.5	70.7	22.9544	81	67	1	1	2	2	2	2		4.8	148	104	2.34	1.01	0.95	26.66	20		3.47229	109.852	923.051	5406.21	7.62306	114.298	0.08	6.02413		200	1.25	0.483	0.60375
2	5	667	48.4808	1	172	61.8	20.8897	72	75	1	1	2	2	2	2		4.84	143	101	2.41	1.16	0.94	24.46	19		3.00332	119.931	780.188	6082.53	8.00393	61.0657	0.809297	7.16509		200	1.25	0.4436	0.5545
2	5	669	46.8151	1	168	76.1	26.9629	101	66	2	1	1	1	1	1		4.67	150	110	2.66	0.71	0.87	21.63	20		3.71143	121.668	727.629	6121.79	8.78138	72.9147	0.08	16.3712		200	1.25	0.4508	0.5635
2	5	671	60.8233	1	169	58.2	20.3774	75	79	1	1	1	1	1	1		3.86	141	99	2.39	0.93	0.9	18.84	16		3.18359	120.959	865.557	4427.91	11.0029	99.8657	0.08	7.02732		200	1.25	0.5583	0.697875
2	5	672	67.6616	2	145	46.7	22.2117	75	69	1	1	2	2	2	2		4.46	142	103	2.35	1.01	0.89	31.86	15		2.83012	128.809	923.074	6886.99	9.5798	84.9882	0.08	13.3627		200	1.25	0.4468	0.5585
2	5	673	54.4863	2	161	50.3	19.4051	71	76	1	1	2	1	1	2		4.66	139	98	2.42	1.12	0.98	19.77	16		3505.71	131.751	975.389	7383.64	11.7776	79.229	0.08	6.25535		200	1.25	0.4514	0.56425
2	5	676	65.1603	1	162	61.8	23.5482	76	84	1	1	1	2	1	2		4.11	140	101	2.34	1.09	0.88	41.1	15		2.66536	117.523	891.209	4932.99	12.0644	84.2759	0.305118	20.7451		200	1.25	0.4768	0.596
2	5	678	56.3192	2	164	58	21.5645	66	88	1	1	1	2	1	2		4.74	142	100	2.44	1.17	0.92	27.04	16		600.738	115.755	849.089	5453.34	10.412	74.9471	0.08	0.53		200	1.25	0.4721	0.590125
2	5	680	58.7411	2	157	42.1	17.0798	74	85	1	1	2	2	2	2		4.91	143	103	2.29	1.16	0.8	21.59	16		3.17379	127.415	1038.72	5953.84	11.1554	85.1353	0.08	12.4575		200	1.25	0.4746	0.59325
2	5	681	49.9027	2	164	58.7	21.8248	78	82	2	2	3	2	2	2		4.35	141	100	2.39	1.28	0.93	27.63	16		2.836	124.447	866.141	6222.3	12.6901	104.172	0.08	15.1193		200	1.25	0.4561	0.570125
2	5	682	58.9082	2	161.5	53.8	20.6271	85	74	1	1	1	2	1	2		4.22	141	102	2.39	1.09	0.87	25.37	18		3.42822	114.74	963.707	6098.98	10.8537	81.7382	0.08	9.20384		200	1.25	0.4684	0.5855
2	5	683	67.1603	1	161	55.2	21.2955	68	81	1	1	1	2	2	2		4.54	142	103	2.29	1.26	0.89	17.58	16		4.94599	133.759	874.531	5917.67	10.795	84.2803	0.349706	8.06886		200	1.25	0.4686	0.58575
2	5	684	68.9082	1	176	59.2	19.1116	70	69	3	1	1	2	2	1		4.49	144	107	2.13	0.75	0.76	32.88	15		2.96283	113.707	985.789	5427.09	9.29702	79.6119	0.08	5.63885		200	1.25	0.4506	0.56325
2	5	685	64.826	2	153.5	53.7	22.7907	75	79	1	1	1	2	2	2		4.48	142	103	2.4	1.3	0.91	24.89	20		3.45316	117.412	818.55	5544.37	9.32113	45.5388	0.08	14.0671		200	1.25	0.4504	0.563
